# Supplementary material for: Myeloid cell‐based delivery of IFN‐γ reprograms the leukemia microenvironment and induces anti‐tumoral immune responses
Source: EMBO Mol Med. 2021 Aug 30;13(10):e13598. doi: 10.15252/emmm.202013598 (PMC8495462; doi:10.15252/emmm.202013598)
Supplement: Supplementary file 3 — Table EV1 [file EMMM-13-e13598-s006.xlsx]

## Sheet: RawData_GEXP
Table EV1.	Gene expression profile data
Sample	Estimated Number of Cells	Mean Reads per Cell	Median Genes per Cell	Number of Reads	Valid Barcodes	Sequencing Saturation	Q30 Bases in Barcode	Q30 Bases in RNA Read	Q30 Bases in Sample Index	Q30 Bases in UMI	Reads Mapped to Genome	Reads Mapped Confidently to Genome	Reads Mapped Confidently to Intergenic Regions	Reads Mapped Confidently to Intronic Regions	Reads Mapped Confidently to Exonic Regions	Reads Mapped Confidently to Transcriptome	Reads Mapped Antisense to Gene	Fraction Reads in Cells	Total Genes Detected	Median UMI Counts per Cell
GEX01	11031	50492	1637	556980761	0.855	0.725	0.959	0.923	0.926	0.958	0.911	0.85	0.122	0.075	0.653	0.592	0.039	0.97	15952	5413
GEX02	7973	70181	1979	559553795	0.858	0.778	0.962	0.924	0.939	0.96	0.931	0.873	0.101	0.067	0.705	0.622	0.057	0.959	16115	5753
GEX03	23831	20292	1713	483587137	0.901	0.523	0.963	0.93	0.927	0.961	0.929	0.882	0.081	0.07	0.732	0.673	0.033	0.972	16250	4783
GEX04	20486	21528	1689	441023248	0.887	0.491	0.962	0.926	0.935	0.961	0.918	0.864	0.097	0.067	0.701	0.642	0.034	0.962	16184	5033
GEXN1	19596	27608	1416	541013892	0.89	0.61	0.96	0.918	0.924	0.959	0.904	0.852	0.094	0.078	0.681	0.628	0.029	0.975	16239	4426
GEXN2	1830	160463	1398	293647732	0.906	0.931	0.962	0.911	0.948	0.96	0.893	0.842	0.098	0.092	0.652	0.61	0.019	0.903	14100	3974

## Sheet: RawData_TCR
Table EV1.	T cell repetoire data
Sample	Estimated Number of Cells	Mean Read Pairs per Cell	Number of Cells With Productive V-J Spanning Pair	Number of Read Pairs	Valid Barcodes	Q30 Bases in Barcode	Q30 Bases in RNA Read 1	Q30 Bases in Sample Index	Q30 Bases in UMI	Reads Mapped to Any V(D)J Gene	Reads Mapped to TRA	Reads Mapped to TRB	Mean Used Read Pairs per Cell	Fraction Reads in Cells	Median TRA UMIs per Cell	Median TRB UMIs per Cell	Cells With Productive V-J Spanning Pair	Cells With Productive V-J Spanning (TRA, TRB) Pair	Paired Clonotype Diversity	Cells With TRA Contig	Cells With TRB Contig	Cells With CDR3-annotated TRA Contig	Cells With CDR3-annotated TRB Contig	Cells With V-J Spanning TRA Contig	Cells With V-J Spanning TRB Contig	Cells With Productive TRA Contig	Cells With Productive TRB Contig
TCR01	1113	48460	768	53936619	0.837	0.955	0.913	0.897	0.957	0.669	0.132	0.536	24456	0.676	3	10	0.69	0.69	139.83	0.778	0.982	0.756	0.977	0.767	0.978	0.722	0.968
TCR02	2724	14036	2190	38235175	0.859	0.95	0.885	0.929	0.954	0.707	0.19	0.516	7793	0.721	5	13	0.804	0.804	783.93	0.899	0.993	0.87	0.988	0.894	0.988	0.829	0.975
TCR03	3963	8902	2188	35280057	0.878	0.955	0.919	0.921	0.956	0.704	0.131	0.572	4780	0.658	2	7	0.552	0.552	1211.37	0.683	0.981	0.642	0.967	0.668	0.969	0.594	0.958
TCR04	4826	6952	2965	33551437	0.887	0.955	0.915	0.933	0.956	0.729	0.158	0.569	4047	0.713	2	8	0.614	0.614	1473.8	0.721	0.986	0.686	0.977	0.709	0.977	0.647	0.968
TCRN1	1458	25005	728	36457408	0.864	0.955	0.91	0.934	0.956	0.73	0.135	0.594	13348	0.653	1	6	0.499	0.499	533.18	0.637	0.979	0.604	0.965	0.63	0.967	0.547	0.952
TCRN2	21	864186	2	18147913	0.872	0.941	0.865	0.931	0.948	0.692	0.146	0.544	74378	0.273	0	3	0.095	0.095	2	0.333	0.857	0.333	0.81	0.333	0.81	0.286	0.81
