# Supplementary material for: Myeloid cell‐based delivery of IFN‐γ reprograms the leukemia microenvironment and induces anti‐tumoral immune responses
Source: EMBO Mol Med. 2021 Aug 30;13(10):e13598. doi: 10.15252/emmm.202013598 (PMC8495462; doi:10.15252/emmm.202013598)
Supplement: Supplementary file 4 — Table EV2 [file EMMM-13-e13598-s003.xlsx]

## Sheet: Lymphoid_comp
Table EV2.	Cell type annotations with SingleR
Label_combination	Immgen	MouseRNAseq	N° cells
nk_nk	Nk cells	NK cells	677
nk_t	NK cells	T cells	264
nkt_nk	NKT	NK cells	529
nkt_t	NKT	T cells	3516
ilc_nk	ILC	NK cells	1287
ilc_t	ILC	T cells	661
stem_t	Stem cells	T cells	8
t_nk	T cells	NK cells	8
t_t	T cells	T cells	3520
tgd_nk	Tgd	NK cells	10
tgd_t	Tgd	T cells	574

## Sheet: Myeloid Comp
Label_combination	Immgen	MouseRNAseq	N° cells
dc_dc	DC	Dendritic cells	4
dc_mono	DC	Monocytes	756
macro_dc	Macrophages	Dendritic cells	3
macro_macro	Macrophages	Macrophages	68
macro_mono	Macrophages	Monocytes	81
mono_mono	Monocytes	Monocytes	8455
mono_dc	Monocytes	Dendritic cells	2
stem_mono	Stem cells	Monocytes	3849
stem_macro	Stem cells	Macrophages	495

## Sheet: B-Cells
Label_combination	Immgen	MouseRNAseq	N° cells
bcells_bcells	B cells	B cells	7145

## Sheet: Neutrophils
Label_combination	Immgen	MouseRNAseq	N° cells
Neu_Gran	Neutrophils	Granulocytes	20274
