# Supplementary material for: Myeloid cell‐based delivery of IFN‐γ reprograms the leukemia microenvironment and induces anti‐tumoral immune responses
Source: EMBO Mol Med. 2021 Aug 30;13(10):e13598. doi: 10.15252/emmm.202013598 (PMC8495462; doi:10.15252/emmm.202013598)
Supplement: Supplementary file 5 — Table EV3 [file EMMM-13-e13598-s008.xlsx]

## Sheet: IFNgd12 vs Cntld12 UP
Table EV3. Comparison of Gene Expression within Myeloid subpopulations in IFNγ d12 vs. CTRL d12 and IFNγ d17 vs. IFNγ d12.
Conventional DCs	p_val	avg_logFC	pct.1	pct.2	p_val_adj	Gene		plasmacytoid DCs	p_val	avg_logFC	pct.1	pct.2	p_val_adj	Gene		interferon-stimulated monocytes	p_val	avg_logFC	pct.1	pct.2	p_val_adj	Gene		myeloid progenitors (CMPs)	p_val	avg_logFC	pct.1	pct.2	p_val_adj	Gene		proliferating monocytes	p_val	avg_logFC	pct.1	pct.2	p_val_adj	Gene		inflammatory monocytes	p_val	avg_logFC	pct.1	pct.2	p_val_adj	Gene		GMPs	p_val
	4.90971e-10	0.409966	1	1	6.67966e-06	Eef1a1			2.24115e-09	0.426475	1	1	3.04909e-05	H2-D1			9.99563e-44	3.25452	0.987	0.558	1.35991e-39	Cd74			2.25309e-26	0.690947	1	1	3.06533e-22	Actb			2.06364e-69	1.6865	0.381	0.017	2.80758e-65	H2-Aa			4.57417e-64	0.673877	0.923	0.666	6.22316e-60	Rsrp1			1.78669e-43
	2.92579e-08	0.846342	0.659	0.176	0.000398054	Cd24a			3.66786e-08	0.350561	1	1	0.000499013	Psap			5.1739e-41	3.00378	0.905	0.032	7.03909e-37	H2-Eb1			4.93188e-26	1.38547	0.873	0.058	6.70983e-22	H2-Eb1			2.44023e-64	1.43491	0.374	0.024	3.31993e-60	H2-Ab1			3.04444e-56	1.71852	0.861	0.441	4.14197e-52	Cd74			2.80815e-33
									4.004e-08	0.421518	0.971	0.948	0.000544744	Eef2			1.34706e-40	3.23737	0.905	0.042	1.83267e-36	H2-Aa			7.17821e-25	1.29533	0.903	0.188	9.76595e-21	H2-Ab1			1.49955e-58	1.18842	0.304	0.006	2.04014e-54	H2-Eb1			4.36487e-44	0.442683	0.976	0.942	5.9384e-40	Eef2			2.81917e-29
																	1.50454e-40	2.90372	0.911	0.074	2.04693e-36	H2-Ab1			4.09981e-24	1.39605	0.853	0.101	5.57779e-20	H2-Aa			5.91758e-54	0.516357	0.951	0.751	8.05087e-50	Rsrp1			7.36622e-43	0.263272	0.997	0.998	1.00217e-38	Eef1a1			1.07451e-27
																	4.9929e-34	1.40478	0.915	0.358	6.79284e-30	H2-DMb1			1.85765e-23	0.604226	1	0.986	2.52733e-19	Eef2			3.43661e-53	0.399537	1	0.998	4.6755e-49	H2-D1			1.34285e-37	0.335464	0.994	0.996	1.82695e-33	H2-D1			2.89318e-27
																	1.57086e-31	2.14309	0.902	0.4	2.13716e-27	Gbp2			4.37523e-22	1.36982	0.903	0.406	5.95249e-18	Tubb4b			7.04138e-53	0.451471	0.984	0.983	9.5798e-49	Eef2			2.72604e-34	0.351071	0.992	0.986	3.70878e-30	Hspa8			3.22256e-27
																	2.56566e-29	0.772345	0.993	0.926	3.49058e-25	Psmb8			5.26079e-22	0.7109	0.776	0.043	7.1573e-18	Nmral1			5.68697e-52	2.54973	0.696	0.331	7.73713e-48	Cd74			1.23724e-31	0.546437	0.866	0.471	1.68326e-27	Chil1			1.16783e-22
																	3.01547e-29	0.974812	0.97	0.674	4.10255e-25	H2-DMa			8.79031e-21	0.718268	0.977	0.826	1.19592e-16	Pkm			2.64134e-50	0.46634	0.993	0.985	3.59354e-46	H2-K1			9.22207e-28	1.10571	0.275	0.03	1.25466e-23	H2-Ab1			2.21959e-22
																	1.98168e-26	1.59398	0.803	0.137	2.69607e-22	Iigp1			8.91441e-21	0.59762	1	0.971	1.21281e-16	Actg1			4.35175e-49	0.27862	1	1	5.92055e-45	Eef1a1			1.35372e-27	0.390427	0.487	0.163	1.84174e-23	Vill			3.09783e-22
																	6.04889e-26	0.521077	0.997	1	8.22952e-22	H2-D1			9.69287e-21	0.582075	0.741	0.029	1.31872e-16	Chtf8			1.53765e-39	0.414072	0.956	0.831	2.09197e-35	Aldh2			1.13648e-26	1.33333	0.275	0.034	1.54618e-22	H2-Aa			1.13375e-21
																	1.44468e-25	1.10097	0.8	0.179	1.96548e-21	Plaat3			1.22097e-20	0.819947	0.826	0.101	1.66112e-16	Plp2			4.30009e-36	0.402257	0.993	0.959	5.85027e-32	Psmb8			3.51433e-25	0.368969	0.51	0.181	4.78124e-21	Ctse			1.52951e-21
																	5.1649e-25	1.11956	0.738	0.116	7.02685e-21	Lap3			1.2248e-19	1.72389	0.869	0.217	1.66635e-15	Cd74			2.10246e-35	0.340357	0.388	0.096	2.8604e-31	Plaat3			4.28715e-25	0.280078	0.992	0.986	5.83267e-21	Ubb			1.14093e-20
																	3.04838e-24	1.28293	0.777	0.126	4.14732e-20	Serpina3g			4.08317e-19	0.808978	0.95	0.551	5.55515e-15	Lgals9			3.52375e-35	0.261143	0.995	0.999	4.79407e-31	Arpc1b			1.14051e-22	0.378615	0.447	0.159	1.55166e-18	Irf1			1.46444e-20
																	1.60431e-23	2.3483	0.708	0.105	2.18267e-19	Ly6a			5.51944e-19	0.812696	0.896	0.188	7.5092e-15	Stat1			2.52218e-34	0.331405	1	1	3.43143e-30	Hspa8			2.4911e-22	0.984072	0.196	0.01	3.38915e-18	H2-Eb1			3.47507e-20
																	3.11582e-23	0.572473	0.987	0.968	4.23907e-19	H2-K1			8.73742e-19	0.677711	0.931	0.261	1.18873e-14	H2-T22			1.29623e-32	0.325331	0.993	0.976	1.76352e-28	Laptm5			1.18681e-21	0.259051	0.192	0.01	1.61466e-17	Cryab			1.03193e-19
																	4.14419e-23	1.02709	0.646	0.021	5.63817e-19	Gbp4			1.34575e-18	0.739855	0.931	0.58	1.83089e-14	Tpi1			2.95395e-31	0.255334	1	1	4.01885e-27	Vim			6.86165e-20	0.318717	0.898	0.785	9.33527e-16	Aldh2			1.16197e-19
																	4.70273e-23	0.961001	0.98	0.811	6.39806e-19	Stat1			1.3729e-18	0.686902	0.938	0.565	1.86783e-14	Vdac1			3.70501e-30	0.254451	1	0.994	5.04067e-26	Pkm			8.90818e-20	0.398921	0.366	0.127	1.21196e-15	Serpinb2			1.15529e-18
																	5.29786e-22	0.588085	1	1	7.20774e-18	Hspa8			4.60564e-18	1.06906	0.965	0.739	6.26597e-14	Tubb5			2.26237e-27	0.521222	0.65	0.36	3.07795e-23	H2-DMb1			1.26974e-18	0.287698	0.407	0.151	1.72748e-14	Stxbp6			2.74329e-18
																	6.72482e-22	0.984036	0.715	0.095	9.14912e-18	Gm4951			5.53356e-18	0.608624	0.68	0.029	7.52841e-14	Pglyrp2			2.94862e-27	0.301463	0.488	0.188	4.0116e-23	Vill			1.64316e-18	0.383039	0.367	0.133	2.23552e-14	Clec2i			1.21218e-17
																	8.32293e-20	0.883243	0.856	0.368	1.13233e-15	Fgl2			1.46205e-17	0.773606	0.969	0.71	1.98912e-13	Vim			4.3017e-27	0.322565	0.486	0.186	5.85246e-23	Irf1			9.14865e-18	0.288582	0.449	0.185	1.24467e-13	Pink1			6.65291e-17
																	1.41796e-19	0.79021	0.567	0.011	1.92913e-15	Ciita			6.76868e-17	0.789818	0.977	0.826	9.20879e-13	Ldha			7.07349e-27	0.255529	0.456	0.166	9.62348e-23	Pink1			4.05692e-17	0.398561	0.508	0.245	5.51944e-13	H2-DMb1			1.09234e-16
																	3.03246e-19	0.928282	0.564	0.011	4.12566e-15	Serpina3f			7.43465e-17	1.0553	0.849	0.304	1.01148e-12	Ly6a			2.05615e-26	0.253386	0.542	0.221	2.79739e-22	Ctse			1.80323e-16	0.354877	0.5	0.256	2.45329e-12	H2-T22			1.16573e-16
																	2.39803e-18	0.987716	0.83	0.326	3.26252e-14	Calhm6			8.60506e-17	0.650418	0.861	0.261	1.17072e-12	Psip1			2.32944e-26	0.342791	0.949	0.877	3.1692e-22	Pdia3			3.63794e-15	0.333676	0.741	0.485	4.94942e-11	Selenop			1.36957e-16
																	8.07972e-18	1.12972	0.603	0.084	1.09925e-13	Upp1			1.17435e-16	0.632971	0.988	0.739	1.5977e-12	Cdk4			3.82448e-25	0.26016	0.984	0.966	5.20321e-21	Tkt			2.18823e-14	0.341386	0.76	0.525	2.97708e-10	Ypel3			1.83241e-16
																	8.815e-18	0.524534	1	1	1.19928e-13	Tmsb10			1.21092e-16	0.653035	0.892	0.246	1.64746e-12	Ifi47			4.51226e-24	0.254065	0.977	0.945	6.13893e-20	Gpi1			4.59216e-14	0.269044	0.986	0.986	6.24763e-10	H2-K1			2.23977e-16
																	1.15791e-17	0.591629	0.967	0.8	1.57534e-13	Psmb9			1.71746e-16	0.578325	0.992	0.957	2.33661e-12	Hmgb1			7.33905e-23	0.267638	0.991	0.989	9.98478e-19	Eif5a			1.23761e-13	0.276423	0.863	0.712	1.68377e-09	Coro1b			5.7012e-16
																	1.86287e-16	0.672037	0.81	0.337	2.53443e-12	Tap2			1.80905e-16	0.442706	0.707	0.058	2.46121e-12	Pdlim1			8.82861e-23	0.350603	0.801	0.558	1.20113e-18	Tap1			1.35014e-13	0.300649	0.749	0.503	1.83687e-09	Txnip			7.74448e-16
																	2.10319e-16	0.649694	0.498	0.011	2.86139e-12	Gbp8			1.94452e-16	1.15655	0.903	0.652	2.64553e-12	Tuba1b			3.06158e-22	0.348613	0.523	0.254	4.16528e-18	Cd24a			1.72214e-13	0.339365	0.519	0.302	2.34297e-09	Cd177			9.42287e-16
																	2.34882e-16	0.770372	0.692	0.179	3.19557e-12	Tgtp2			2.09197e-16	0.588636	0.876	0.29	2.84612e-12	Gltp			5.13608e-22	0.252888	0.993	0.973	6.98764e-18	Ybx1			7.97734e-13	0.425559	0.625	0.445	1.08532e-08	Gm9733			1.33607e-15
																	2.55291e-16	0.714316	0.866	0.368	3.47324e-12	Irf1			2.63672e-16	0.475093	1	0.986	3.58725e-12	Hspa8			1.98115e-21	0.261642	0.479	0.205	2.69535e-17	Serpinb2			1.46185e-12	0.35955	0.708	0.509	1.98885e-08	Il2rg			1.51854e-15
																	2.62631e-16	0.912978	0.784	0.337	3.5731e-12	Igtp			3.24428e-16	0.476321	1	0.957	4.41385e-12	H2-D1			2.22779e-21	0.420663	0.285	0.083	3.0309e-17	Gbp2			1.58065e-12	0.28991	0.506	0.276	2.15047e-08	Ifi47			5.0571e-15
																	7.62788e-16	0.624689	0.908	0.611	1.03777e-11	H2-T22			3.39994e-16	0.552273	0.988	0.928	4.62562e-12	Hnrnpa2b1			6.9259e-20	0.304992	0.659	0.382	9.42269e-16	H2-Q4			1.8308e-12	0.252031	0.925	0.817	2.49081e-08	Zyx			5.76228e-15
																	8.76915e-16	0.75885	0.856	0.537	1.19304e-11	Glrx			4.38941e-16	0.610743	0.985	0.609	5.9718e-12	Aldh2			7.37969e-20	0.345818	0.916	0.842	1.00401e-15	Itgb7			2.85536e-12	0.272181	0.744	0.497	3.88471e-08	Tsc22d4			8.8526e-15
																	2.46879e-15	0.440305	0.99	0.968	3.35879e-11	Eef2			5.46482e-16	0.583539	0.718	0.13	7.43488e-12	Fen1			1.79485e-19	0.343308	0.981	0.958	2.44189e-15	Lsp1			5.37343e-12	0.298643	0.935	0.841	7.31055e-08	Junb			9.53942e-15
																	3.16557e-15	0.481069	0.987	0.968	4.30676e-11	Psme2			5.5514e-16	0.735665	0.799	0.159	7.55268e-12	Tgtp2			2.68496e-19	0.303287	0.916	0.711	3.65289e-15	Pdia6			6.7557e-12	0.27073	0.912	0.785	9.19113e-08	Limd2			1.01572e-14
																	9.94844e-15	0.570895	0.984	0.958	1.35349e-10	Ctsc			6.1967e-16	0.491984	0.695	0.072	8.43061e-12	Prdx4			2.75171e-19	0.296589	0.696	0.432	3.7437e-15	H2-T22			2.17447e-11	0.341914	0.594	0.376	2.95836e-07	Stat1			1.48468e-14
																	1.61246e-14	0.557774	0.521	0.053	2.19375e-10	Il18bp			6.46911e-16	0.47865	0.737	0.101	8.80122e-12	Ube2l6			8.14245e-19	0.261353	0.512	0.26	1.10778e-14	Tap2			2.72765e-11	0.255746	0.789	0.596	3.71097e-07	H2-DMa			2.76503e-14
																	3.3356e-14	0.469749	0.948	0.768	4.53808e-10	Tap1			1.3312e-15	0.589193	0.985	0.797	1.81109e-11	Coro1a			9.08677e-19	0.330629	0.787	0.544	1.23626e-14	Ighm			1.09615e-10	0.306465	0.81	0.748	1.49131e-06	Plbd1			3.46758e-14
																	1.07396e-13	0.618729	0.921	0.663	1.46112e-09	Gyg			1.3415e-15	0.614722	0.915	0.464	1.82511e-11	Uqcrc1			1.92992e-18	0.413509	0.201	0.047	2.62566e-14	Ly6a			1.08705e-09	0.254976	0.751	0.561	1.47893e-05	Ap1s2			4.11536e-14
																	1.3327e-13	0.712369	0.623	0.147	1.81314e-09	Gbp5			1.49046e-15	0.739743	0.869	0.319	2.02777e-11	Adgrl4			1.346e-17	0.334809	0.551	0.308	1.83124e-13	Ifi47			4.94654e-09	0.26516	0.47	0.286	6.72977e-05	Ssrp1			4.29357e-14
																	2.09605e-13	0.569404	0.993	0.958	2.85168e-09	Samhd1			1.7209e-15	0.483896	0.981	0.855	2.34128e-11	Clic1			3.34734e-17	0.267568	0.918	0.744	4.55405e-13	Cap1			6.82509e-09	0.381548	0.482	0.302	9.28553e-05	Pglyrp1			6.55055e-14
																	3.70772e-13	0.429153	0.98	0.968	5.04436e-09	Psme1			2.13346e-15	0.516492	0.695	0.101	2.90257e-11	Rfc4			3.78985e-17	0.257793	0.979	0.921	5.15609e-13	P4hb			1.66993e-08	0.268188	0.743	0.606	0.000227193	Clec4a3			8.31144e-14
																	5.04976e-13	0.593014	0.918	0.653	6.8702e-09	Rnase6			2.76523e-15	0.794358	0.946	0.812	3.76209e-11	Hmgn2			1.1638e-16	0.301851	0.853	0.693	1.58334e-12	H2-DMa											1.10739e-13
																	6.89902e-13	0.585589	0.961	0.811	9.38612e-09	Zyx			2.775e-15	0.428665	0.587	0.014	3.77539e-11	Tmem98			5.87781e-15	0.258398	0.951	0.85	7.99676e-11	Psmb9											1.25829e-13
																	1.96158e-12	0.609167	0.633	0.179	2.66873e-08	Slamf8			4.5439e-15	1.15064	0.718	0.174	6.18197e-11	Top2a			1.84972e-14	0.399438	0.654	0.444	2.51654e-10	Stat1											1.82161e-13
																	3.07029e-12	0.446414	0.554	0.116	4.17712e-08	Klrk1			4.73806e-15	0.53929	0.838	0.203	6.44613e-11	Sept1			5.86359e-14	0.27621	0.654	0.432	7.97741e-10	Rnase6											2.4182e-13
																	3.56783e-12	0.889652	0.61	0.2	4.85403e-08	Socs1			5.80522e-15	0.896794	0.753	0.159	7.898e-11	S100a6			2.62941e-12	0.265693	0.741	0.557	3.57731e-08	Il2rg											3.789e-13
																	4.38721e-12	0.468285	0.957	0.832	5.9688e-08	Psmb10			5.9118e-15	0.586999	0.78	0.188	8.04301e-11	Nrm			4.86343e-12	0.405555	0.168	0.052	6.6167e-08	Cd34											4.67929e-13
																	1.10573e-11	0.479171	0.515	0.095	1.50435e-07	Myof			8.1282e-15	0.517267	0.633	0.058	1.10584e-10	Cenpm			5.31198e-12	0.387361	0.631	0.481	7.22695e-08	Mcm6											8.63574e-13
																	1.13114e-11	0.558283	0.364	0	1.53891e-07	F830016B08Rik			1.12131e-14	0.492755	0.985	0.913	1.52555e-10	Rbm3			9.85997e-12	0.277328	0.168	0.052	1.34145e-07	Nkg7											1.06304e-12
																	2.17459e-11	0.727001	0.43	0.042	2.95853e-07	C4b			1.16476e-14	0.397559	0.683	0.087	1.58466e-10	Osbpl9			6.82109e-11	0.319807	0.131	0.035	9.28009e-07	Ptprcap											1.09379e-12
																	2.42045e-11	0.579205	0.787	0.389	3.29303e-07	Tnfaip2			1.17481e-14	0.550601	0.849	0.29	1.59833e-10	Dazap1			6.55634e-10	0.25284	0.883	0.853	8.9199e-06	Ass1											1.41604e-12
																	2.94767e-11	0.533974	0.82	0.484	4.0103e-07	Scpep1			1.32103e-14	0.680875	0.598	0.043	1.79726e-10	Spc24																			1.52224e-12
																	3.22755e-11	0.457692	0.902	0.758	4.39108e-07	Gstp1			1.47056e-14	0.499896	0.691	0.087	2.0007e-10	Igtp																			1.60353e-12
																	4.13471e-11	0.456469	0.921	0.695	5.62527e-07	Aldh2			1.68872e-14	0.563039	0.71	0.116	2.2975e-10	Rfc5																			1.71148e-12
																	4.48955e-11	0.457672	0.813	0.421	6.10804e-07	H2-Q4			1.93165e-14	0.605441	0.888	0.464	2.62801e-10	Rbbp4																			1.83715e-12
																	4.85452e-11	0.588253	0.784	0.389	6.60457e-07	Gbp3			2.16367e-14	0.656578	0.722	0.159	2.94368e-10	Smc2																			2.21269e-12
																	6.08695e-11	0.494866	0.921	0.768	8.2813e-07	Rsrp1			2.38493e-14	0.419914	0.68	0.087	3.24469e-10	Chchd6																			2.96108e-12
																	7.79584e-11	0.512309	0.833	0.526	1.06062e-06	Blvrb			2.58443e-14	0.406064	0.537	0	3.51611e-10	Asf1b																			3.03776e-12
																	8.39724e-11	0.58665	0.777	0.411	1.14244e-06	Aif1			2.64568e-14	0.255987	1	1	3.59945e-10	Eef1a1																			3.94494e-12
																	1.67645e-10	0.709256	0.331	0	2.28081e-06	Serping1			2.73471e-14	0.799216	0.552	0.014	3.72057e-10	Rrm2																			5.00707e-12
																	4.06737e-10	0.483565	0.705	0.295	5.53366e-06	H2-Q7			3.07994e-14	0.586632	0.853	0.348	4.19026e-10	Sae1																			5.18092e-12
																	5.0306e-10	0.697452	0.672	0.316	6.84413e-06	Lpl			3.47471e-14	0.701243	0.714	0.159	4.72734e-10	Tyms																			1.11882e-11
																	8.11347e-10	0.425682	0.351	0.021	1.10384e-05	Tgtp1			4.05826e-14	0.903969	0.595	0.043	5.52127e-10	Mki67																			1.11948e-11
																	9.19009e-10	0.524113	0.636	0.263	1.25031e-05	Wars			5.61659e-14	0.508293	1	0.928	7.64137e-10	Eif5a																			2.54755e-11
																	1.36848e-09	0.437442	0.925	0.895	1.86181e-05	Pdia3			6.27993e-14	0.696258	0.622	0.087	8.54385e-10	Cdk1																			3.15838e-11
																	1.71624e-09	0.472845	0.895	0.611	2.33494e-05	H2-T23			6.34706e-14	0.591318	0.923	0.565	8.63517e-10	Pgk1																			3.7423e-11
																	3.92049e-09	0.435364	0.731	0.379	5.33383e-05	Klra2			7.45247e-14	0.477755	0.996	0.884	1.01391e-09	Sumo2																			4.30031e-11
																	7.55594e-09	0.403252	0.541	0.189	0.000102799	Ctse			7.73273e-14	0.512525	0.973	0.739	1.05204e-09	Gnb2																			4.67232e-11
																	8.40204e-09	0.278972	0.993	0.989	0.00011431	Vim			7.839e-14	0.531364	0.981	0.739	1.0665e-09	Ywhaz																			5.38299e-11
																	8.63136e-09	0.350015	0.295	0.011	0.00011743	Cryab			8.15604e-14	0.469051	0.718	0.13	1.10963e-09	H2-DMb1																			8.5404e-11
																	1.03444e-08	0.430033	0.882	0.6	0.000140736	Hprt			8.84262e-14	0.792728	0.56	0.043	1.20304e-09	Tk1																			9.4276e-11
																	1.46569e-08	0.467943	0.915	0.705	0.000199407	Irf8			9.73287e-14	0.370525	0.768	0.145	1.32416e-09	Tpm1																			1.21685e-10
																	1.6514e-08	0.465046	0.538	0.2	0.000224673	Pak1			1.0669e-13	0.501506	0.9	0.348	1.45152e-09	Hmox2																			1.58163e-10
																	2.13046e-08	0.331587	0.311	0.021	0.000289849	Aig1			1.16973e-13	0.765356	0.556	0.029	1.59141e-09	Cdca8																			1.96495e-10
																	2.25303e-08	1.24838	0.305	0.021	0.000306524	Cxcl9			1.49909e-13	0.352749	0.687	0.101	2.03951e-09	Tfr2																			2.60135e-10
																	2.76859e-08	0.357205	0.587	0.211	0.000376667	Slc31a1			1.81124e-13	0.46388	0.799	0.203	2.4642e-09	Ppil1																			2.80366e-10
																	3.64852e-08	0.515993	0.728	0.4	0.000496381	Gbp7			1.94461e-13	0.651851	0.784	0.275	2.64565e-09	Ass1																			3.22164e-10
																	3.96578e-08	0.350961	0.918	0.747	0.000539544	Coro1b			4.03745e-13	0.50768	0.861	0.304	5.49295e-09	Cers2																			3.4761e-10
																	4.57169e-08	0.369711	0.534	0.189	0.000621978	1110038F14Rik			4.35249e-13	0.681302	0.826	0.377	5.92156e-09	Lmnb1																			6.05254e-10
																	5.8351e-08	0.399156	0.272	0.011	0.000793865	Gm4841			4.38312e-13	0.385403	0.649	0.087	5.96324e-09	Ubac2																			6.59797e-10
																	5.91923e-08	0.348657	0.495	0.147	0.000805311	Plscr3			4.57412e-13	0.388801	0.78	0.174	6.2231e-09	Anxa2																			7.42076e-10
																	6.41194e-08	0.338304	0.682	0.326	0.000872344	Bloc1s2			5.04768e-13	0.344622	0.764	0.174	6.86737e-09	Cd9																			8.20173e-10
																	6.42419e-08	0.334501	0.59	0.232	0.000874012	Tapbpl			5.51078e-13	0.461921	0.826	0.29	7.49741e-09	Vps36																			8.495e-10
																	6.81733e-08	0.372466	0.839	0.526	0.000927497	Ap1s2			5.83847e-13	0.403757	0.552	0.029	7.94324e-09	Dkkl1																			9.52025e-10
																									6.69012e-13	0.399147	0.595	0.058	9.10191e-09	Camk2d																			1.00566e-09
																									7.75764e-13	0.623504	0.815	0.246	1.05543e-08	Egfl7																			1.1205e-09
																	Index	Name	P-value	Adjusted p-value	Odds Ratio	Combined score			8.44638e-13	0.432424	0.529	0.029	1.14913e-08	Clspn																			1.57827e-09
																	1	Antigen processing and presentation	1.141e-24	3.458e-22	49.67	3081.61			1.02699e-12	0.349887	0.656	0.101	1.39723e-08	Dcakd																			1.73601e-09
																	2	Allograft rejection	2.15e-12	2.172e-10	41.08	1387.51			1.25493e-12	0.495009	0.888	0.304	1.70734e-08	Il2rg																			3.29316e-09
																	3	Graft-versus-host disease	2.588e-12	1.96e-10	40.44	1358.34			1.30469e-12	0.438326	0.981	0.797	1.77502e-08	Rhoa																			3.67696e-09
																									1.31343e-12	0.677312	0.486	0	1.78692e-08	Ccna2																			3.82669e-09
																									1.36357e-12	1.19479	0.595	0.116	1.85513e-08	Pclaf																			4.34854e-09
																									1.4111e-12	0.354382	0.537	0.029	1.9198e-08	Cenpk																			4.98148e-09
																									1.458e-12	0.531518	0.907	0.507	1.9836e-08	Cct7																			5.56889e-09
																									1.51019e-12	0.481791	0.602	0.072	2.05461e-08	Incenp																			6.23924e-09
																									1.522e-12	0.414582	0.784	0.188	2.07067e-08	Pink1																			7.83589e-09
																									1.63347e-12	0.644736	0.911	0.377	2.22234e-08	Car2																			1.11575e-08
																									1.69154e-12	0.450711	0.683	0.145	2.30134e-08	Rpa1																			1.15041e-08
																									2.12683e-12	0.27042	0.625	0.072	2.89355e-08	Cd151																			1.48625e-08
																									2.18917e-12	0.575019	0.737	0.217	2.97836e-08	Rrm1																			1.52651e-08
																									2.33613e-12	0.343037	0.68	0.116	3.1783e-08	CAAA01147332.1																			2.12629e-08
																									2.4245e-12	0.408342	0.819	0.217	3.29853e-08	Cdca7l																			2.37949e-08
																									2.43348e-12	0.370928	0.595	0.072	3.31075e-08	Abhd8																			2.78861e-08
																									2.75995e-12	0.367373	0.776	0.159	3.75491e-08	Epsti1																			2.86231e-08
																									2.77361e-12	0.780638	0.861	0.478	3.7735e-08	Lgals1																			3.5339e-08
																									2.88849e-12	0.483442	0.892	0.449	3.92979e-08	Ppp4c																			3.72623e-08
																									3.3596e-12	0.333424	0.502	0.014	4.57073e-08	Pole																			3.85537e-08
																									3.49597e-12	0.432186	0.988	0.855	4.75627e-08	Cnbp																			3.95767e-08
																									3.65314e-12	0.518376	0.525	0.029	4.97009e-08	Pbk																			4.14932e-08
																									3.78086e-12	0.39764	0.83	0.261	5.14386e-08	Apbb1ip																			4.97942e-08
																									4.08473e-12	0.423211	0.683	0.145	5.55728e-08	Wbp1																			4.99431e-08
																									4.50603e-12	0.316858	0.83	0.232	6.13045e-08	Acap1																			5.794e-08
																									5.21133e-12	0.529543	0.931	0.58	7.09001e-08	Ssrp1																			6.69521e-08
																									5.2512e-12	0.445644	0.807	0.319	7.14426e-08	Pbdc1
																									5.39403e-12	0.352092	0.629	0.087	7.33857e-08	Snrnp25
																									5.39741e-12	0.430288	0.992	0.855	7.34317e-08	Hnrnpf
																									6.37408e-12	0.550429	0.923	0.594	8.67194e-08	Dek
																									6.42696e-12	0.468625	0.803	0.275	8.74388e-08	Oxct1
																									6.94263e-12	0.593527	0.996	0.971	9.44545e-08	H2afz
																									8.58742e-12	0.395315	0.788	0.246	1.16832e-07	Psat1
																									8.67156e-12	0.511463	0.764	0.246	1.17977e-07	Ezh2
																									9.50805e-12	0.365979	0.745	0.174	1.29357e-07	Nup62
																									1.00974e-11	0.435731	0.764	0.246	1.37375e-07	Ap1s1
																									1.15075e-11	0.303856	0.541	0.043	1.5656e-07	Tubg1
																									1.16769e-11	0.330882	0.753	0.174	1.58865e-07	Dap3
																									1.24225e-11	0.330691	0.56	0.058	1.69008e-07	Gbp2
																									1.32358e-11	0.421892	0.996	0.884	1.80073e-07	Psmb8
																									1.33155e-11	0.405286	0.486	0.014	1.81157e-07	Knl1
																									1.37122e-11	0.320154	0.606	0.087	1.86554e-07	Prim1
																									1.4514e-11	0.34886	0.633	0.101	1.97462e-07	Haus1
																									1.47958e-11	0.433026	0.819	0.304	2.01297e-07	Acat1
																									1.57445e-11	0.302026	0.56	0.058	2.14204e-07	Pml
																									1.62821e-11	0.547897	0.992	0.942	2.21518e-07	Stmn1
																									1.65966e-11	0.343138	0.683	0.145	2.25797e-07	Pmf1
																									1.68444e-11	0.301199	0.452	0	2.29169e-07	Aunip
																									1.79357e-11	0.566389	0.672	0.159	2.44015e-07	Lig1
																									1.79462e-11	0.53213	0.95	0.391	2.44158e-07	H2-Q4
																									1.80033e-11	0.418038	0.803	0.261	2.44934e-07	Pfdn1
																									1.82871e-11	0.523905	0.977	0.884	2.48796e-07	Ran
																									1.89558e-11	0.339064	0.687	0.13	2.57893e-07	Adk
																									1.93521e-11	0.463593	0.888	0.377	2.63286e-07	Ndufs2
																									1.99621e-11	0.531495	0.506	0.029	2.71584e-07	Iigp1
																									2.14503e-11	0.274238	0.826	0.217	2.91831e-07	Ube2e3
																									2.1851e-11	0.351828	0.656	0.13	2.97282e-07	Gpaa1
																									2.32459e-11	0.368948	0.772	0.217	3.1626e-07	Gm10282
																									2.44516e-11	0.280899	0.641	0.101	3.32664e-07	Faf1
																									2.44881e-11	0.295339	0.598	0.087	3.3316e-07	Slc43a3
																									3.19498e-11	0.365209	0.486	0.029	4.34677e-07	Rad51
																									3.28305e-11	0.353925	0.795	0.203	4.46659e-07	Capg
																									3.34173e-11	0.452802	0.958	0.768	4.54643e-07	Ucp2
																									3.47479e-11	0.339831	0.722	0.174	4.72745e-07	AI467606
																									3.51017e-11	0.382912	0.595	0.087	4.77559e-07	Ncapd2
																									3.53638e-11	0.465968	0.977	0.681	4.81125e-07	Ddx39b
																									3.58377e-11	0.406115	0.73	0.203	4.87572e-07	Alad
																									3.80014e-11	0.360938	0.699	0.159	5.1701e-07	Rnaseh2b
																									4.03387e-11	0.442125	0.958	0.652	5.48808e-07	Psmb9
																									4.14328e-11	0.380514	0.633	0.116	5.63693e-07	Nde1
																									4.18223e-11	0.518311	0.78	0.333	5.68993e-07	Tfdp1
																									4.28094e-11	0.528953	0.865	0.377	5.82422e-07	Mospd3
																									4.31573e-11	0.314249	0.633	0.116	5.87155e-07	Aaas
																									4.33478e-11	0.551409	0.494	0.043	5.89747e-07	Aurkb
																									4.3489e-11	0.313885	1	1	5.91667e-07	Ppia
																									4.44998e-11	0.317986	0.981	0.899	6.05419e-07	Hnrnpk
																									5.04566e-11	0.406051	0.517	0.058	6.86462e-07	Tacc3
																									5.09867e-11	0.4487	0.9	0.377	6.93674e-07	Wdr1
																									5.51303e-11	0.410977	0.946	0.667	7.50048e-07	Raly
																									5.85319e-11	0.284861	0.49	0.029	7.96327e-07	Pip4p2
																									6.05703e-11	0.289409	0.853	0.304	8.2406e-07	Hadh
																									6.19457e-11	0.29072	0.541	0.058	8.42771e-07	Mad2l1
																									6.2891e-11	0.290518	0.514	0.043	8.55631e-07	Fignl1
																									6.44212e-11	0.355097	1	0.986	8.7645e-07	Ubb
																									7.19743e-11	0.258465	0.83	0.232	9.79211e-07	Plaat3
																									7.59201e-11	0.528838	0.888	0.478	1.03289e-06	Rbbp7
																									8.10636e-11	0.39076	0.849	0.348	1.10287e-06	Stoml2
																									8.77585e-11	0.395323	0.815	0.319	1.19395e-06	Cpsf2
																									9.11206e-11	0.431093	0.958	0.667	1.2397e-06	Tpm3
																									9.51548e-11	0.300389	0.664	0.145	1.29458e-06	Gid8
																									1.14179e-10	0.468977	0.629	0.13	1.5534e-06	Uhrf1
																									1.17389e-10	0.489041	0.579	0.101	1.59707e-06	Tuba1c
																									1.23951e-10	0.298467	0.506	0.043	1.68635e-06	Tapbpl
																									1.26769e-10	0.380708	0.633	0.116	1.7247e-06	Fzr1
																									1.287e-10	0.404732	0.83	0.304	1.75096e-06	Csrp1
																									1.28747e-10	0.28366	0.556	0.072	1.7516e-06	Fbxo7
																									1.39789e-10	0.37455	0.965	0.754	1.90183e-06	Ppp1ca
																									1.39943e-10	0.450028	0.946	0.71	1.90392e-06	Impdh2
																									1.45429e-10	0.320741	0.598	0.101	1.97857e-06	Rbbp8
																									1.47127e-10	0.367224	0.761	0.261	2.00166e-06	Ssbp4
																									1.4821e-10	0.31786	0.734	0.188	2.0164e-06	Fcho1
																									1.56862e-10	0.319899	0.757	0.217	2.13411e-06	Hadhb
																									1.6985e-10	0.373187	0.525	0.058	2.31081e-06	Ccnd1
																									1.76847e-10	0.552964	0.849	0.449	2.406e-06	Smc4
																									1.77036e-10	0.366886	0.525	0.058	2.40858e-06	Kif20b
																									1.82287e-10	0.290461	0.556	0.072	2.48002e-06	Gmds
																									1.84883e-10	0.438722	0.981	0.855	2.51534e-06	Calm2
																									1.91789e-10	0.341273	0.784	0.246	2.60929e-06	Bckdk
																									1.95933e-10	0.308787	0.564	0.072	2.66566e-06	Ncoa7
																									2.01139e-10	0.379533	0.815	0.304	2.73649e-06	Rgs19
																									2.0143e-10	0.286124	0.602	0.101	2.74046e-06	Zdhhc6
																									2.06454e-10	0.353821	0.606	0.101	2.80881e-06	Itih5
																									2.12928e-10	0.314396	0.745	0.203	2.89688e-06	Gars
																									2.13433e-10	0.345578	0.73	0.203	2.90375e-06	Cops5
																									2.20362e-10	0.456257	0.942	0.623	2.99802e-06	Mdh2
																									2.21589e-10	0.257584	0.653	0.13	3.01471e-06	Fibp
																									2.3198e-10	0.338557	0.745	0.203	3.15609e-06	Crtap
																									2.3472e-10	0.384001	0.992	0.913	3.19337e-06	Tagln2
																									2.36106e-10	0.256053	0.649	0.13	3.21223e-06	Chmp6
																									2.36115e-10	0.382652	0.664	0.159	3.21235e-06	Slc29a1
																									2.3679e-10	0.350257	0.772	0.203	3.22153e-06	Eng
																									2.46527e-10	0.454351	0.413	0	3.35401e-06	Cenpe
																									2.49909e-10	0.358932	0.691	0.188	3.40001e-06	Parl
																									2.50951e-10	0.264171	0.587	0.087	3.41419e-06	Ccdc28b
																									2.58166e-10	0.412445	0.903	0.522	3.51235e-06	Rnf187
																									2.85565e-10	0.287835	0.846	0.304	3.88512e-06	Dctn2
																									2.88242e-10	0.43012	0.903	0.594	3.92153e-06	Smc1a
																									2.94502e-10	0.320339	0.656	0.145	4.0067e-06	Chaf1b
																									2.96512e-10	0.295547	0.517	0.058	4.03404e-06	Amdhd2
																									3.01917e-10	0.446704	0.927	0.522	4.10759e-06	Capza2
																									3.06074e-10	0.484704	0.788	0.333	4.16413e-06	Tipin
																									3.41228e-10	0.487893	0.931	0.681	4.64241e-06	Ptges3
																									3.4433e-10	0.271681	1	0.986	4.68461e-06	Ptma
																									3.71747e-10	0.312432	0.703	0.174	5.05761e-06	Vrk1
																									3.79117e-10	0.306897	0.517	0.058	5.15789e-06	Pkmyt1
																									3.97733e-10	0.442311	0.927	0.493	5.41115e-06	Psma5
																									4.13993e-10	0.606073	0.405	0	5.63238e-06	Nusap1
																									4.16216e-10	0.346974	0.757	0.232	5.66262e-06	Eif2a
																									4.16372e-10	0.451104	0.961	0.551	5.66474e-06	Ube2i
																									4.27597e-10	0.418596	0.992	0.768	5.81746e-06	Fxyd5
																									4.32494e-10	0.404447	0.815	0.304	5.88408e-06	Sf3b4
																									4.47294e-10	0.545651	0.807	0.391	6.08544e-06	Cks1b
																									4.53512e-10	0.279611	0.625	0.145	6.17003e-06	Cenpw
																									4.64485e-10	0.301841	0.452	0.029	6.31932e-06	Cdca5
																									4.64884e-10	0.462874	0.923	0.551	6.32474e-06	Bsg
																									4.67788e-10	0.265605	0.533	0.072	6.36425e-06	Prpf4
																									4.87919e-10	0.344645	0.757	0.246	6.63813e-06	Ezr
																									4.89017e-10	0.746705	0.51	0.072	6.65307e-06	Birc5
																									4.9265e-10	0.320054	0.432	0.014	6.70251e-06	Trim59
																									4.9803e-10	0.494867	0.973	0.594	6.7757e-06	Rsrp1
																									5.0104e-10	0.334396	0.425	0.014	6.81665e-06	Kif15
																									5.23322e-10	0.297686	0.614	0.116	7.11979e-06	Rfc3
																									5.42729e-10	0.478208	0.807	0.391	7.38383e-06	Slbp
																									5.54926e-10	0.347397	0.803	0.246	7.54978e-06	Pdcd10
																									5.7133e-10	0.306059	0.598	0.116	7.77295e-06	Nt5c3b
																									5.85763e-10	0.346351	0.749	0.217	7.9693e-06	Gng10
																									6.12672e-10	0.295467	0.792	0.232	8.3354e-06	Irf2
																									6.87756e-10	0.343908	0.633	0.145	9.35692e-06	Rbm10
																									7.29956e-10	0.35017	0.425	0.014	9.93105e-06	Cdca2
																									7.7766e-10	0.280901	0.745	0.203	1.05801e-05	Cap1
																									7.9168e-10	0.299076	0.618	0.13	1.07708e-05	Psph
																									8.08591e-10	0.320408	0.749	0.203	1.10009e-05	Mob3a
																									8.1688e-10	0.276458	0.672	0.159	1.11137e-05	Usp39
																									8.38876e-10	0.307256	0.992	0.942	1.14129e-05	Pcbp2
																									8.64813e-10	0.351282	0.66	0.188	1.17658e-05	Orc6
																									8.65297e-10	0.361697	0.965	0.826	1.17724e-05	Atp5c1
																									8.81244e-10	0.274589	0.764	0.232	1.19893e-05	Actr10
																									8.82563e-10	0.29536	0.575	0.101	1.20073e-05	Mns1
																									8.83994e-10	0.334768	0.78	0.232	1.20267e-05	Srsf4
																									9.27198e-10	0.35518	0.792	0.261	1.26145e-05	Cotl1
																									9.48721e-10	0.352111	0.749	0.246	1.29074e-05	Umps
																									9.49485e-10	0.409871	0.873	0.377	1.29177e-05	Msn
																									9.51182e-10	0.35177	0.873	0.333	1.29408e-05	Acadl
																									1.09277e-09	0.346532	0.753	0.217	1.48671e-05	Acot7
																									1.13837e-09	0.317996	0.645	0.159	1.54875e-05	Jpt2
																									1.16181e-09	0.346794	0.873	0.362	1.58064e-05	Tbrg1
																									1.19827e-09	0.406509	0.49	0.058	1.63025e-05	Kpna2
																									1.24758e-09	0.297408	0.683	0.159	1.69734e-05	Qars
																									1.26186e-09	0.429011	0.954	0.681	1.71677e-05	Crip1
																									1.26287e-09	0.386034	0.417	0.014	1.71814e-05	Kif11
																									1.27635e-09	0.302266	0.417	0.014	1.73648e-05	Spc25
																									1.29012e-09	0.289409	0.776	0.246	1.75521e-05	Eif4e2
																									1.32814e-09	0.320738	0.78	0.246	1.80694e-05	Elof1
																									1.4009e-09	0.269396	0.591	0.116	1.90592e-05	Tex30
																									1.40151e-09	0.325477	0.764	0.246	1.90676e-05	Commd1
																									1.52143e-09	0.310877	0.656	0.174	2.06991e-05	Pold1
																									1.55546e-09	0.304442	0.49	0.058	2.11621e-05	Rad51ap1
																									1.61046e-09	0.295053	0.564	0.101	2.19103e-05	Mapkap1
																									1.62585e-09	0.269083	0.475	0.043	2.21196e-05	Diaph3
																									1.65121e-09	0.373161	0.985	0.928	2.24647e-05	Atp5g3
																									1.70092e-09	0.280223	0.629	0.145	2.3141e-05	Cnp
																									1.73485e-09	0.337638	0.703	0.217	2.36027e-05	Usp14
																									1.7518e-09	0.315554	0.985	0.797	2.38333e-05	Atp5d
																									1.75796e-09	0.428732	0.888	0.507	2.39171e-05	Ptbp1
																									1.81374e-09	0.368372	0.888	0.478	2.4676e-05	Mrpl18
																									1.86401e-09	0.393904	0.961	0.739	2.53598e-05	Emp3
																									1.87093e-09	0.252695	0.722	0.188	2.5454e-05	Ngdn
																									1.99641e-09	0.28154	0.795	0.275	2.71611e-05	Emd
																									2.02064e-09	0.819652	0.506	0.087	2.74908e-05	Hist1h1b
																									2.17456e-09	0.256419	0.486	0.058	2.95848e-05	Nbn
																									2.18875e-09	0.337311	0.575	0.116	2.97779e-05	Gins2
																									2.27586e-09	0.262085	0.432	0.029	3.09631e-05	Mybl2
																									2.32834e-09	0.357253	0.749	0.232	3.16771e-05	Wdr18
																									2.44515e-09	0.397941	0.923	0.565	3.32663e-05	Cct8
																									2.52946e-09	0.263796	0.405	0.014	3.44133e-05	Ncapg
																									2.5823e-09	0.369716	0.853	0.333	3.51322e-05	Idh3b
																									2.60407e-09	0.451488	0.942	0.594	3.54284e-05	Paics
																									2.60526e-09	0.384268	0.919	0.449	3.54446e-05	Puf60
																									2.64361e-09	0.290819	0.618	0.13	3.59663e-05	Pola1
																									2.7808e-09	0.27927	0.625	0.145	3.78327e-05	Rcc1
																									2.94186e-09	0.25989	0.691	0.174	4.0024e-05	Cln6
																									3.04359e-09	0.322112	0.741	0.246	4.14081e-05	Nans
																									3.06772e-09	0.425871	0.749	0.275	4.17364e-05	Rpa2
																									3.07402e-09	0.354404	0.788	0.29	4.1822e-05	Timm50
																									3.07456e-09	0.433179	0.71	0.29	4.18294e-05	Gmnn
																									3.10577e-09	0.413697	0.683	0.203	4.22539e-05	Mcm4
																									3.21507e-09	0.43188	0.888	0.435	4.3741e-05	Hmgb3
																									3.34696e-09	0.382809	0.479	0.072	4.55353e-05	Vill
																									3.36356e-09	0.351687	0.776	0.246	4.57612e-05	Ap1m1
																									3.3825e-09	0.252801	0.757	0.246	4.60189e-05	Bak1
																									3.48008e-09	0.26429	0.788	0.261	4.73464e-05	Cat
																									3.50973e-09	0.321958	0.768	0.261	4.77499e-05	Psmc2
																									3.51716e-09	0.42271	0.853	0.58	4.7851e-05	Nutf2
																									3.57491e-09	0.397951	0.927	0.536	4.86366e-05	Ywhab
																									3.76303e-09	0.25668	0.521	0.087	5.1196e-05	Alg8
																									3.82405e-09	0.315297	0.653	0.174	5.20262e-05	Ffar2
																									4.02526e-09	0.428598	0.915	0.377	5.47636e-05	Cnn2
																									4.05087e-09	0.258558	0.591	0.116	5.51121e-05	Plscr1
																									4.18345e-09	0.26024	0.78	0.261	5.69158e-05	Slc25a1
																									4.19788e-09	0.397094	0.869	0.493	5.71121e-05	Ccnd3
																									4.35954e-09	0.449734	0.954	0.826	5.93116e-05	Slc25a5
																									4.53497e-09	0.382268	0.907	0.536	6.16983e-05	Rfc2
																									4.97406e-09	0.253438	0.506	0.072	6.7672e-05	Brca2
																									5.11895e-09	0.290867	0.668	0.174	6.96433e-05	Erap1
																									5.13765e-09	0.416781	0.969	0.594	6.98978e-05	Sdcbp
																									5.14767e-09	0.301907	0.764	0.246	7.0034e-05	Txndc9
																									5.24806e-09	0.432207	0.421	0.029	7.13999e-05	Prc1
																									5.27148e-09	0.350177	0.761	0.246	7.17185e-05	Gusb
																									5.31855e-09	0.302621	0.683	0.203	7.23589e-05	Gbp3
																									5.36596e-09	0.467272	0.846	0.435	7.30039e-05	Cyc1
																									5.41608e-09	0.276866	0.676	0.174	7.36858e-05	Nup85
																									5.72831e-09	0.279438	0.71	0.188	7.79336e-05	Casp1
																									6.01641e-09	0.419015	0.919	0.652	8.18533e-05	Tcp1
																									6.08924e-09	0.356903	0.792	0.319	8.28442e-05	Immt
																									6.45758e-09	0.284474	0.363	0	8.78553e-05	Hist1h2bj
																									6.69598e-09	0.300573	0.722	0.217	9.10987e-05	Psmg1
																									6.73173e-09	0.305063	0.784	0.246	9.15852e-05	Keap1
																									7.02767e-09	0.250019	0.544	0.101	9.56115e-05	Add3
																									7.15462e-09	0.278138	0.749	0.232	9.73386e-05	Nabp2
																									7.16891e-09	0.250851	0.602	0.13	9.7533e-05	Lpcat3
																									7.2712e-09	0.56299	0.861	0.565	9.89246e-05	Dut
																									7.29686e-09	0.733449	0.954	0.855	9.92738e-05	Hmgb2
																									7.46312e-09	0.291348	0.66	0.188	0.000101536	Babam2
																									7.60566e-09	0.365088	0.745	0.232	0.000103475	Selenop
																									7.63575e-09	0.405389	0.873	0.507	0.000103884	Eif3l
																									7.65973e-09	0.281184	0.707	0.203	0.000104211	Casp3
																									7.72861e-09	0.320289	0.822	0.333	0.000105148	Hmgn5
																									7.75546e-09	0.308254	0.691	0.203	0.000105513	Stap1
																									8.00814e-09	0.595461	0.649	0.203	0.000108951	Hist1h1e
																									8.06669e-09	0.330969	0.977	0.739	0.000109747	Ube2d3
																									8.08523e-09	0.35152	0.853	0.522	0.00011	Ppm1g
																									8.21304e-09	0.364435	0.776	0.304	0.000111738	Idh3a
																									8.24181e-09	0.31479	0.849	0.333	0.00011213	R3hdm4
																									8.44712e-09	0.252209	0.591	0.13	0.000114923	Hsd17b4
																									8.79016e-09	0.45598	0.448	0.058	0.00011959	Tpx2
																									8.80968e-09	0.255579	0.61	0.145	0.000119856	Nelfa
																									8.82246e-09	0.349968	0.803	0.362	0.00012003	Got2
																									8.95311e-09	0.346257	0.772	0.304	0.000121807	Psmd12
																									9.03895e-09	0.300358	0.405	0.029	0.000122975	Bub1b
																									9.05746e-09	0.502598	0.865	0.493	0.000123227	Mcm6
																									9.12655e-09	0.363093	0.961	0.696	0.000124167	Selenow
																									9.41023e-09	0.294594	0.815	0.333	0.000128026	Pnn
																									9.46669e-09	0.390838	0.753	0.246	0.000128794	Irf1
																									9.53941e-09	0.378663	0.973	0.812	0.000129784	Tkt
																									9.66976e-09	0.261002	0.668	0.188	0.000131557	Fbxl6
																									9.72719e-09	0.281838	0.822	0.275	0.000132338	H2-T23
																									9.74094e-09	0.29743	0.927	0.507	0.000132525	Bin2
																									1.01488e-08	0.395815	0.907	0.623	0.000138075	Prmt1
																									1.02105e-08	0.34026	0.977	0.725	0.000138913	Prdx2
																									1.0406e-08	0.306925	0.417	0.029	0.000141573	Thy1
																									1.04565e-08	0.262188	0.683	0.188	0.000142261	Ift27
																									1.09345e-08	0.306901	0.668	0.188	0.000148764	Tmem173
																									1.13701e-08	0.3039	0.788	0.275	0.000154691	Mrps26
																									1.15653e-08	0.255279	0.409	0.029	0.000157345	Trim14
																									1.1623e-08	0.287319	0.788	0.261	0.000158131	Gatd3a
																									1.19831e-08	0.301784	0.83	0.319	0.00016303	Psmc1
																									1.20672e-08	0.325092	0.985	0.681	0.000164175	Tmbim6
																									1.2636e-08	0.357016	0.931	0.522	0.000171913	Ap2m1
																									1.29707e-08	0.290193	0.734	0.217	0.000176466	Eci2
																									1.33843e-08	0.264874	0.726	0.217	0.000182093	Ppp1r18
																									1.37322e-08	0.385775	0.803	0.377	0.000186827	Uba2
																									1.39859e-08	0.258011	0.587	0.13	0.000190279	Tpd52
																									1.40848e-08	0.252396	0.761	0.232	0.000191623	Atp6v1d
																									1.41506e-08	0.332641	0.71	0.246	0.000192519	Pold2
																									1.41849e-08	0.295705	0.718	0.232	0.000192985	Ppp5c
																									1.44764e-08	0.370266	0.888	0.435	0.000196951	Sept7
																									1.45041e-08	0.261549	0.869	0.319	0.000197329	Rab38
																									1.46619e-08	0.305358	0.954	0.841	0.000199476	Lmo2
																									1.51211e-08	0.26614	0.614	0.159	0.000205722	Il21r
																									1.51245e-08	0.344401	0.822	0.333	0.000205769	Glod4
																									1.51503e-08	0.305076	0.741	0.246	0.00020612	Mrpl40
																									1.5878e-08	0.328257	0.938	0.58	0.00021602	Cd81
																									1.62988e-08	0.268601	0.618	0.145	0.000221745	Oat
																									1.6866e-08	0.279403	0.687	0.203	0.000229462	Aldh9a1
																									1.74203e-08	0.360934	0.749	0.275	0.000237003	Cops3
																									1.79019e-08	0.366014	0.973	0.899	0.000243555	Atp5b
																									1.84587e-08	0.395889	0.761	0.348	0.000251131	Dnajc9
																									1.85768e-08	0.352135	0.784	0.362	0.000252738	Galk1
																									1.89083e-08	0.367463	0.869	0.362	0.000257247	Rtf1
																									1.95299e-08	0.298402	0.865	0.435	0.000265705	Psmc3
																									1.9584e-08	0.384753	0.757	0.333	0.000266441	Ddx39
																									1.97405e-08	0.386512	0.931	0.507	0.00026857	Psmb10
																									1.99851e-08	0.338792	0.753	0.275	0.000271897	Isyna1
																									2.00792e-08	0.273318	0.78	0.275	0.000273177	Poldip2
																									2.08062e-08	0.302057	0.398	0.029	0.000283069	Kif22
																									2.09329e-08	0.324943	0.73	0.261	0.000284791	Fh1
																									2.11008e-08	0.335201	0.83	0.377	0.000287077	U2af2
																									2.13587e-08	0.812049	0.865	0.507	0.000290585	H2afx
																									2.14424e-08	0.385038	0.938	0.696	0.000291723	Nudc
																									2.17159e-08	0.31574	0.88	0.406	0.000295445	Sdf4
																									2.30622e-08	0.423007	0.676	0.246	0.000313761	Hells
																									2.33602e-08	0.385238	0.942	0.594	0.000317816	Nono
																									2.3474e-08	0.36422	0.954	0.71	0.000319363	Vdac2
																									2.35402e-08	0.327958	0.807	0.304	0.000320264	Arl1
																									2.41613e-08	0.297096	0.602	0.145	0.000328714	Ctsc
																									2.43029e-08	0.353903	0.71	0.275	0.000330641	Hat1
																									2.49269e-08	0.267662	0.996	0.986	0.000339131	Cfl1
																									2.51248e-08	0.381096	0.931	0.681	0.000341823	Cct2
																									2.53741e-08	0.394138	0.842	0.449	0.000345214	Higd1a
																									2.60104e-08	0.298859	0.861	0.377	0.000353871	Ptpa
																									2.6032e-08	0.272269	0.583	0.145	0.000354165	Mthfd1
																									2.61121e-08	0.427094	0.452	0.072	0.000355255	Cdca3
																									2.66926e-08	0.380723	0.977	0.884	0.000363153	Ybx1
																									2.78228e-08	0.37185	0.961	0.754	0.000378529	Elob
																									2.81903e-08	0.328012	0.853	0.493	0.000383529	Lsm2
																									2.98841e-08	0.309209	0.869	0.42	0.000406573	Prpf19
																									2.99671e-08	0.262624	0.68	0.217	0.000407702	Gcsh
																									3.03492e-08	0.258508	0.826	0.304	0.0004129	Sec13
																									3.04312e-08	0.254337	0.664	0.188	0.000414016	Klhdc3
																									3.1671e-08	0.331681	0.784	0.304	0.000430884	Nsmce1
																									3.20044e-08	0.270116	0.672	0.188	0.00043542	Mpdu1
																									3.20591e-08	0.367881	0.923	0.536	0.000436164	Cbx1
																									3.24108e-08	0.267642	0.583	0.145	0.000440949	Stx5a
																									3.33124e-08	0.388937	0.938	0.681	0.000453216	Psme2
																									3.42419e-08	0.389729	0.842	0.435	0.000465862	Hnrnpdl
																									3.47888e-08	0.289235	0.398	0.029	0.000473302	Ckap2l
																									3.59736e-08	0.286643	0.761	0.275	0.000489421	Ddx1
																									3.65182e-08	0.253655	0.591	0.145	0.000496831	Ecd
																									3.76285e-08	0.31994	1	0.986	0.000511935	H2-K1
																									4.09801e-08	0.320632	0.865	0.406	0.000557534	Mlf2
																									4.31739e-08	0.312045	0.969	0.812	0.000587381	Atp5f1
																									4.34994e-08	0.339511	0.784	0.333	0.00059181	Tmpo
																									4.35485e-08	0.310613	0.819	0.333	0.000592477	Utp11
																									4.43921e-08	0.398063	0.915	0.536	0.000603954	Spint2
																									4.45011e-08	0.358893	0.965	0.783	0.000605438	Prdx1
																									4.53306e-08	0.273449	0.44	0.058	0.000616722	Fbxo5
																									4.56635e-08	0.262472	0.714	0.246	0.000621251	Nudt14
																									4.66261e-08	0.429912	0.456	0.072	0.000634348	Hist1h1d
																									4.67471e-08	0.264219	0.707	0.232	0.000635995	Tial1
																									4.99804e-08	0.271045	0.761	0.261	0.000679984	Dhrs4
																									5.11441e-08	0.390051	0.981	0.638	0.000695816	Sf3b2
																									5.19549e-08	0.358838	0.834	0.42	0.000706847	Dnmt1
																									5.20575e-08	0.347021	0.803	0.304	0.000708242	Pck2
																									5.27888e-08	0.315247	0.78	0.362	0.000718192	Smc6
																									5.48172e-08	0.371623	0.942	0.71	0.000745788	Dnaja1
																									5.75441e-08	0.257947	0.66	0.188	0.000782887	Pmpcb
																									6.00475e-08	0.25133	0.807	0.304	0.000816946	Rnf10
																									6.2201e-08	0.32912	0.421	0.058	0.000846244	Knstrn
																									6.24114e-08	0.533439	0.402	0.043	0.000849107	Cenpf
																									7.18313e-08	0.356535	0.853	0.406	0.000977265	Cops6
[truncated: 33 more columns]

## Sheet: IFNgd12 vs Cntl d12 DOWN
Conventional DCs	p_val	avg_logFC	pct.1	pct.2	p_val_adj	Gene		plasmacytoid DCs	p_val	avg_logFC	pct.1	pct.2	p_val_adj	Gene		interferon-stimulated monocytes	p_val	avg_logFC	pct.1	pct.2	p_val_adj	Gene		myeloid progenitors (CMPs)	p_val	avg_logFC	pct.1	pct.2	p_val_adj	Gene		proliferating monocytes	p_val	avg_logFC	pct.1	pct.2	p_val_adj	Gene		inflammatory monocytes	p_val	avg_logFC	pct.1	pct.2	p_val_adj	Gene		GMPs	p_val
									5.54608e-17	-1.40025	0.057	0.638	7.54544e-13	Ppfia4			4.57494e-23	-0.837664	0.902	0.989	6.2242e-19	Hp			1.33306e-25	-0.587441	1	1	1.81362e-21	mt-Co1			7.26904e-40	-0.452593	0.895	0.967	9.88953e-36	Gsr			2.26672e-26	-0.318603	0.01	0.191	3.08388e-22	Ppfia4			5.67703e-33
									4.72919e-10	-0.609187	0.924	0.966	6.43407e-06	Ighm			2.43143e-18	-0.937307	0.646	0.947	3.30796e-14	Fn1			3.76526e-24	-0.363183	1	1	5.12263e-20	Rps27a			8.70764e-37	-0.535111	0.715	0.876	1.18467e-32	Ube2s			3.44696e-25	-0.328378	0.947	0.97	4.68959e-21	Dbi			9.86216e-33
									3.68864e-08	-0.909921	0.61	0.862	0.00050184	Jund			3.47508e-18	-0.819386	0.531	0.863	4.72785e-14	Gsr			7.15051e-24	-0.408213	1	1	9.72827e-20	Rps24			5.30635e-33	-0.350689	0.956	0.966	7.21929e-29	1810037I17Rik			5.05891e-24	-0.253809	0.995	0.998	6.88265e-20	mt-Atp6			1.30142e-32
																	2.0214e-17	-0.69565	0.698	0.884	2.75011e-13	Sap30			1.59659e-22	-0.366697	1	1	2.17217e-18	Rps19			1.30102e-32	-0.408251	0.932	0.992	1.77003e-28	Cebpb			3.06867e-21	-0.414917	0.823	0.942	4.17492e-17	Slpi			2.6939e-30
																	7.18245e-17	-0.983159	0.63	0.853	9.77172e-13	Slpi			1.83805e-22	-0.441632	1	1	2.50067e-18	mt-Atp6			1.50145e-32	-0.44549	0.39	0.657	2.04272e-28	Cxcr4			1.74859e-20	-0.335521	0.827	0.92	2.37895e-16	Gsr			2.47216e-29
																	5.00057e-16	-0.653891	0.121	0.474	6.80328e-12	Clec4e			7.52862e-21	-0.340619	1	1	1.02427e-16	mt-Co2			7.43502e-32	-0.298487	0.958	0.996	1.01153e-27	Msrb1			6.92012e-20	-0.255454	0.981	0.986	9.41483e-16	Tspo			4.26915e-28
																	1.20345e-15	-0.411205	0.993	1	1.63729e-11	Ifitm3			1.64455e-20	-0.32444	1	1	2.23741e-16	Rpl23			4.39396e-31	-0.377613	0.918	0.966	5.97799e-27	Nfkbia			1.28172e-19	-0.428296	0.181	0.398	1.74379e-15	Ccr1			6.14003e-28
																	5.23313e-15	-0.607619	0.839	0.937	7.11968e-11	Nfkbia			2.42438e-20	-0.37641	1	1	3.29836e-16	mt-Co3			5.93674e-27	-0.426377	0.729	0.888	8.07694e-23	F10			7.4418e-19	-0.287907	0.938	0.958	1.01246e-14	Txn1			1.66717e-27
																	4.82102e-14	-0.286855	0	0.179	6.559e-10	Ppfia4			3.29433e-20	-0.35852	1	1	4.48193e-16	Fau			8.01362e-26	-0.33727	0.925	0.956	1.09025e-21	Tmpo			2.03772e-18	-0.322117	0.911	0.948	2.77232e-14	S100a10			2.20698e-27
																	1.69807e-13	-0.695474	0.108	0.421	2.31022e-09	Fpr2			9.12277e-20	-0.739749	0.988	0.971	1.24115e-15	mt-Nd4			1.23332e-24	-0.438775	0.86	0.961	1.67793e-20	Slpi			3.85136e-17	-0.30311	0.912	0.924	5.23978e-13	Lamp1			2.63989e-27
																	3.30018e-13	-0.501722	0.895	0.989	4.4899e-09	Ifitm2			3.87991e-19	-0.265555	1	1	5.27862e-15	Rps3a1			9.91084e-24	-0.276948	0.995	0.999	1.34837e-19	Ifitm3			7.13557e-16	-0.863639	0.05	0.203	9.70795e-12	Saa3			2.48136e-26
																	3.41266e-12	-0.63711	0.869	0.937	4.64293e-08	Ifitm6			1.08442e-18	-0.425444	1	1	1.47536e-14	Rps12			2.29059e-23	-0.26776	0.977	0.989	3.11635e-19	Dbi			2.98869e-15	-0.351766	0.157	0.33	4.06612e-11	Per1			4.72647e-26
																	3.41917e-12	-0.53508	0.774	0.884	4.65178e-08	Cfp			1.67158e-17	-0.272551	1	1	2.27419e-13	Rps7			2.37751e-23	-0.723273	0.456	0.68	3.2346e-19	Lcn2			6.55542e-15	-0.421146	0.639	0.746	8.91865e-11	H2afv			1.90222e-25
																	4.48524e-12	-0.551565	0.203	0.526	6.10217e-08	Pilra			3.12634e-17	-0.266167	1	1	4.25339e-13	Rpl34			3.72576e-23	-0.318004	0.778	0.93	5.0689e-19	Ifitm6			2.23272e-14	-0.354495	0.706	0.813	3.03762e-10	F10			1.26289e-24
																	9.01912e-12	-0.485515	0.961	0.968	1.22705e-07	Cebpb			9.20642e-17	-0.293922	1	1	1.25253e-12	Rpl30			1.71855e-22	-0.283779	0.998	1	2.33808e-18	Hmgb2			5.38535e-14	-0.334712	0.875	0.897	7.32677e-10	Cstb			6.55114e-24
																	1.84709e-11	-0.737389	0.787	0.916	2.51297e-07	Isg15			2.25934e-16	-0.266633	1	1	3.07384e-12	Rpl10a			1.7806e-22	-0.343126	0.526	0.665	2.42251e-18	Alyref			7.28046e-14	-0.259647	0.992	0.998	9.90506e-10	H2afz			2.35423e-21
																	6.00065e-11	-0.510363	0.708	0.832	8.16389e-07	Trim30a			2.66819e-16	-0.288093	1	1	3.63008e-12	Rpl35a			8.0601e-22	-0.305429	0.886	0.915	1.09658e-17	Eno1			7.60873e-14	-0.322025	0.089	0.239	1.03517e-09	Cxcr4			2.44574e-21
																	8.95946e-11	-0.336384	0.931	0.958	1.21893e-06	Dbi			2.89915e-16	-0.25398	1	1	3.94429e-12	Rpl27a			1.00074e-21	-0.341302	0.696	0.816	1.36151e-17	Klf13			2.39383e-13	-0.375186	0.385	0.553	3.25681e-09	Prtn3			2.86367e-20
																	6.70519e-10	-0.779261	0.662	0.874	9.12241e-06	Dusp1			2.23709e-15	-0.568878	1	1	3.04356e-11	Tmsb4x			1.05701e-21	-0.314908	0.738	0.856	1.43807e-17	Ppp2r5a			1.15653e-12	-0.338128	0.586	0.722	1.57345e-08	Hmgn2			4.19889e-20
																	1.24908e-09	-0.529483	0.702	0.821	1.69938e-05	Lgals9			2.39682e-15	-0.329697	1	1	3.26087e-11	Rplp2			6.77912e-21	-0.262547	0.114	0.346	9.22299e-17	Per1			1.26523e-12	-0.252948	0.919	0.934	1.72134e-08	Hsp90b1			5.73204e-20
																	1.96049e-09	-0.252364	0.984	1	2.66725e-05	Sh3bgrl3			4.1036e-15	-0.365723	1	1	5.58295e-11	Rps9			1.64246e-20	-0.462512	0.551	0.735	2.23456e-16	Id2			2.86391e-12	-0.313877	0.695	0.767	3.89635e-08	Ppp2r5a			1.53168e-19
																	2.81352e-09	-0.450642	0.83	0.958	3.8278e-05	F13a1			7.11498e-15	-1.73311	0.042	0.362	9.67993e-11	Ly6c2			3.42987e-20	-0.605991	0.736	0.873	4.66634e-16	S100a8			4.66191e-12	-0.275368	0.866	0.881	6.34253e-08	Krtcap2			1.058e-18
																	3.01819e-09	-0.690186	0.203	0.484	4.10624e-05	Ms4a4a			8.86388e-15	-0.265055	1	1	1.20593e-10	Rps13			4.38288e-19	-0.265275	0.914	0.999	5.96291e-15	Hp			5.75627e-12	-0.273233	0.783	0.805	7.8314e-08	Eno1			1.08653e-18
																	3.9759e-09	-0.511127	0.987	0.989	5.40921e-05	Ifi27l2a			9.75959e-15	-1.3158	0.328	0.725	1.32779e-10	S100a8			7.89265e-19	-0.273663	0.942	0.959	1.0738e-14	Lamp1			1.07463e-11	-0.525215	0.335	0.501	1.46203e-07	Lcn2			1.39112e-18
																	7.84616e-09	-0.584407	0.62	0.821	0.000106747	Slfn5			1.66493e-14	-1.38381	0.355	0.739	2.26513e-10	S100a9			1.18188e-18	-0.302862	0.752	0.877	1.60794e-14	Gda			1.14887e-11	-0.257976	0.89	0.974	1.56304e-07	Fn1			3.34169e-18
																	1.38361e-08	-0.332689	0.967	0.979	0.00018824	Msrb1			1.96123e-14	-0.440541	0.992	1	2.66825e-10	mt-Nd2			1.32926e-18	-0.265497	0.888	0.977	1.80846e-14	C3			1.50532e-11	-0.267728	0.719	0.771	2.04799e-07	Pitpna			6.03084e-18
																	1.47262e-08	-0.330002	0.902	0.968	0.00020035	Lamp1			2.73017e-14	-0.729979	0.062	0.406	3.7144e-10	Fcgr3			1.58883e-18	-0.343012	0.133	0.363	2.1616e-14	Fpr2			1.59422e-11	-0.357379	0.65	0.702	2.16893e-07	Manf			1.0269e-17
																	1.74195e-08	-0.774802	0.138	0.379	0.000236992	Rsad2			2.75006e-14	-0.255371	1	1	3.74145e-10	Rpl18a			1.09119e-17	-0.317586	0.369	0.578	1.48457e-13	Pilra			3.43456e-11	-0.37984	0.682	0.791	4.67272e-07	S100a8			1.35534e-17
																	3.70419e-08	-0.48641	0.397	0.611	0.000503955	Sorl1			3.2571e-14	-2.89149	0.069	0.406	4.43129e-10	Elane			1.65619e-17	-0.371007	0.855	0.944	2.25325e-13	Fn1			6.18707e-11	-0.3941	0.212	0.368	8.41752e-07	Ccnb2			1.66815e-17
																	3.95475e-08	-0.358441	0.098	0.316	0.000538043	Per1			5.30416e-14	-1.0688	0.054	0.377	7.21631e-10	Hp			2.10702e-17	-0.288176	0.787	0.863	2.8666e-13	Ap3s1			1.00645e-10	-0.291073	0.621	0.688	1.36928e-06	BC005537			3.42217e-17
																	4.97635e-08	-0.311253	0.207	0.474	0.000677032	Ehd1			7.10071e-14	-0.293506	1	1	9.66051e-10	Rps26			2.29444e-17	-0.350013	0.724	0.812	3.12159e-13	Cdkn2d			1.57897e-10	-0.299559	0.727	0.773	2.14819e-06	mt-Nd3			1.08905e-16
																	6.14576e-08	-0.499223	0.403	0.6	0.000836131	Rnf149			9.6847e-13	-0.961672	0.062	0.377	1.3176e-08	Ccl3			3.94477e-17	-0.283299	0.794	0.881	5.36686e-13	Mcemp1			1.97648e-10	-0.401882	0.086	0.215	2.68899e-06	Wfdc21			1.50509e-16
																	6.33221e-08	-0.387005	0.813	0.884	0.000861497	Prdx6			1.02642e-12	-1.3854	0.089	0.406	1.39645e-08	Slpi			1.49291e-16	-0.2818	0.734	0.819	2.0311e-12	Mcl1			5.70004e-10	-0.250121	0.712	0.773	7.75491e-06	Klf13			9.62314e-16
																									1.54625e-12	-0.8502	0.996	0.942	2.10367e-08	Plac8			1.58593e-15	-0.633321	0.058	0.237	2.15766e-11	Saa3			1.41282e-09	-0.413642	0.045	0.147	1.92214e-05	Thbs1			3.31166e-15
																									6.28149e-12	-0.30355	1	1	8.54597e-08	Tpt1			2.71396e-15	-0.259409	0.841	0.888	3.69234e-11	Ppp1cc			1.57694e-09	-0.486414	0.974	0.95	2.14542e-05	Hmgb2			3.49531e-15
																									7.51156e-12	-0.466441	0.042	0.319	1.02195e-07	C3			3.5181e-14	-0.274344	0.692	0.766	4.78637e-10	Tsc22d3			1.6116e-09	-0.251796	0.776	0.843	2.19259e-05	Emilin2			4.5902e-15
																									1.41009e-11	-0.488852	0.035	0.29	1.91843e-07	Cybb			7.79151e-14	-0.251522	0.846	0.915	1.06003e-09	Anp32e			3.15355e-09	-0.400984	0.286	0.423	4.29041e-05	Fpr2			5.05688e-15
																									1.59674e-11	-0.30076	1	1	2.17236e-07	Rps14			2.13421e-13	-0.277928	0.776	0.829	2.90359e-09	Nucks1			4.1721e-09	-0.285578	0.112	0.231	5.67614e-05	Cdkn3			5.64816e-15
																									2.12169e-11	-0.295022	1	1	2.88656e-07	Rpl37a			2.60511e-13	-0.283664	0.479	0.618	3.54425e-09	Sorl1			5.358e-09	-0.281451	0.641	0.746	7.28955e-05	Id2			1.32058e-14
																									2.57866e-11	-0.299756	1	1	3.50826e-07	Rpl12			1.21695e-12	-0.261482	0.778	0.829	1.65567e-08	Pitpna			7.75943e-09	-0.258949	0.625	0.688	0.000105567	Pcbp1			1.62513e-14
																									8.09551e-11	-0.252132	1	1	1.10139e-06	Rpl10			1.76836e-12	-0.287601	0.801	0.814	2.40585e-08	Sod2			9.16054e-09	-0.27087	0.573	0.638	0.000124629	Ap3s1			2.63051e-14
																									1.54827e-10	-0.373326	0.019	0.232	2.10643e-06	Ly86			2.24843e-12	-0.272085	0.381	0.546	3.05899e-08	Clec4e			1.23271e-08	-0.457958	0.217	0.342	0.00016771	Cenpa			3.09724e-14
																									4.46824e-10	-0.320309	0.027	0.246	6.07904e-06	Gda			2.95848e-12	-0.27468	0.764	0.854	4.02501e-08	Birc5			1.28495e-08	-0.322396	0.243	0.36	0.000174818	Snx18			4.49903e-14
																									1.29486e-09	-0.882752	0.104	0.391	1.76166e-05	Camp			8.50144e-12	-0.256144	0.572	0.697	1.15662e-07	Ncapd2			2.27584e-08	-0.326305	0.214	0.344	0.000309629	Cks1b			7.49962e-14
																									2.16504e-09	-1.10192	0.653	0.783	2.94553e-05	Jund			8.63248e-12	-0.307013	0.715	0.818	1.17445e-07	Top2a			3.16721e-08	-0.355674	0.553	0.6	0.000430898	Lbr			1.93059e-13
																									2.43531e-09	-0.611645	0.622	0.725	3.31323e-05	Ddx17			3.27561e-11	-0.338142	0.572	0.657	4.45647e-07	Jund			3.44629e-08	-0.289256	0.454	0.555	0.000468868	Clec4e			2.20511e-13
																									4.28425e-09	-0.434553	0.069	0.319	5.82873e-05	Gm1604b			3.65856e-11	-0.37377	0.617	0.742	4.97747e-07	Ube2c											3.26116e-13
																									2.39131e-08	-0.903466	0.463	0.652	0.000325338	Rhob			4.2138e-11	-0.255429	0.383	0.518	5.73288e-07	Olfm1											3.44134e-13
																									2.63437e-08	-0.610313	0.124	0.391	0.000358406	Clec12a			4.31406e-11	-0.286274	0.259	0.438	5.86928e-07	Ms4a4a											5.35055e-13
																									2.67253e-08	-0.255755	0.988	1	0.000363597	Rpl23a			4.95946e-11	-0.261756	0.801	0.875	6.74735e-07	Smc4											5.65863e-13
																									2.96019e-08	-1.10883	0.803	0.855	0.000402733	Jun			5.29381e-11	-0.266191	0.5	0.602	7.20223e-07	Rnf149											7.2496e-13
																									4.0297e-08	-0.375929	0.046	0.261	0.000548241	Igsf6			1.30605e-10	-0.444889	0.659	0.722	1.77689e-06	S100a9											1.06193e-12
																									4.17891e-08	-1.87977	0.405	0.652	0.000568541	Mpo			2.27337e-10	-0.258376	0.516	0.629	3.09292e-06	Gngt2											1.192e-12
																									4.50987e-08	-1.41101	0.587	0.725	0.000613567	Fos			3.36764e-10	-0.253172	0.673	0.766	4.58167e-06	Cdca3											1.48124e-12
																									4.82988e-08	-1.13506	0.602	0.725	0.000657105	Dusp1			3.92388e-10	-0.253898	0.862	0.927	5.33844e-06	Pclaf											3.03112e-12
																																	1.5803e-09	-0.264668	0.773	0.84	2.15e-05	Spc24											3.81999e-12
																																	9.19186e-09	-0.318126	0.199	0.341	0.000125055	Vcan											6.11428e-12
																																																	6.72226e-12
																																																	8.89238e-12
																																																	1.86707e-11
																																																	2.11054e-11
																																																	2.35925e-11
																																																	2.36436e-11
																																																	2.64144e-11
																																																	5.41319e-11
																																																	6.3465e-11
																																																	1.13505e-10
																																																	2.09551e-10
																																																	2.26703e-10
																																																	2.61333e-10
																																																	3.78293e-10
																																																	3.95925e-10
																																																	4.02148e-10
																																																	4.19921e-10
																																																	4.29227e-10
																																																	6.00603e-10
																																																	6.90248e-10
																																																	9.886e-10
																																																	2.20067e-09
																																																	4.4533e-09
																																																	4.56225e-09
																																																	6.38819e-09
																																																	1.14718e-08
																																																	1.41218e-08
																																																	1.65229e-08
																																																	1.74155e-08
																																																	2.11496e-08
																																																	2.44357e-08
																																																	3.24881e-08
																																																	4.14805e-08
																																																	5.46776e-08
[truncated: 19 more columns]

## Sheet: IFNgd17 vs IFNgd12 UP
Conventional DCs	p_val	avg_logFC	pct.1	pct.2	p_val_adj	Gene		plasmacytoid DCs	p_val	avg_logFC	pct.1	pct.2	p_val_adj	Gene		interferon-stimulated monocytes	p_val	avg_logFC	pct.1	pct.2	p_val_adj	Gene		myeloid progenitors (CMPs)	p_val	avg_logFC	pct.1	pct.2	p_val_adj	Gene		proliferating monocytes	p_val	avg_logFC	pct.1	pct.2	p_val_adj	Gene		inflammatory monocytes	p_val	avg_logFC	pct.1	pct.2	p_val_adj	Gene		GMPs	p_val
	1.94179e-39	1.03589	0.899	0.636	2.6418e-35	Pcbp1			1.26351e-14	0.981905	0.675	0.362	1.719e-10	Pcbp1			1.63396e-85	0.856136	0.95	0.728	2.22301e-81	Pcbp1			1.60092e-70	0.852634	0.966	0.927	2.17805e-66	Pcbp1			7.43886e-187	0.968745	0.988	0.942	1.01206e-182	Lamp1			2.78504e-172	0.905197	0.966	0.912	3.78904e-168	Lamp1			3.53384e-58
	2.65523e-26	0.316731	1	1	3.61245e-22	Rps5			7.76403e-14	0.325218	1	1	1.0563e-09	Rps9			3.94957e-77	0.791877	0.982	0.902	5.37339e-73	Lamp1			1.62161e-66	0.284154	1	1	2.20621e-62	Rps16			2.60823e-159	0.996535	0.994	0.932	3.5485e-155	Cebpb			4.56182e-149	0.82934	0.95	0.869	6.20636e-145	Rac1			2.91034e-46
	3.257e-26	0.523502	0.987	0.992	4.43115e-22	mt-Atp8			3.10697e-13	0.309419	0.996	1	4.22704e-09	Rps7			9.71198e-68	0.590805	0.993	0.977	1.32131e-63	mt-Atp8			7.2861e-66	1.11203	0.99	0.996	9.91274e-62	Plac8			4.78441e-159	0.833926	0.984	0.946	6.50918e-155	Rac1			1.40065e-142	0.809299	0.986	0.96	1.90558e-138	Cebpb			5.11724e-41
	3.24233e-24	0.273112	1	1	4.41119e-20	Rps16			3.37538e-13	0.51673	0.968	0.962	4.59221e-09	Rbm3			2.75124e-67	0.393405	1	0.99	3.74307e-63	Rps7			1.55009e-64	0.340042	1	1	2.10889e-60	Rps27a			3.31817e-132	0.825302	0.945	0.839	4.51436e-128	Pcbp1			1.31229e-112	0.847447	0.844	0.625	1.78537e-108	Pcbp1			3.78513e-40
	1.63378e-22	0.695521	0.886	0.791	2.22275e-18	Rac1			4.22867e-13	0.342833	0.989	1	5.75311e-09	Tpt1			1.94736e-65	0.729982	0.972	0.908	2.64938e-61	Rac1			1.0355e-63	1.92665	0.881	0.363	1.4088e-59	Ctsg			2.92487e-109	0.631396	0.976	0.935	3.97928e-105	Gclm			1.18681e-110	0.562715	0.989	0.986	1.61465e-106	mt-Atp8			7.10991e-40
	2.24243e-22	0.324348	0.994	1	3.05083e-18	Rpl8			1.13282e-12	0.282217	1	1	1.5412e-08	Rps5			6.98285e-64	0.37575	1	0.997	9.50017e-60	Rps5			1.05033e-59	0.322135	1	1	1.42898e-55	Rps2			8.79622e-102	0.444365	0.997	0.995	1.19673e-97	mt-Atp8			1.66023e-94	0.307497	0.996	0.994	2.25874e-90	Rps5			9.68265e-38
	9.67933e-20	0.607237	0.888	0.884	1.31687e-15	Gclm			8.39918e-12	0.289015	1	1	1.14271e-07	Rps27a			1.33175e-63	0.746091	0.994	0.961	1.81185e-59	Cebpb			1.99378e-57	1.13018	0.814	0.328	2.71254e-53	Cst7			1.43195e-95	0.302074	1	0.998	1.94817e-91	Rps5			1.4264e-92	0.318048	0.997	0.99	1.94062e-88	Rpsa			2.09947e-37
	1.14434e-19	0.295023	0.998	1	1.55687e-15	Rpsa			1.69338e-11	0.318583	1	1	2.30385e-07	Rps2			1.11947e-62	0.358119	1	1	1.52303e-58	Rpl13			7.8562e-57	0.316538	1	1	1.06884e-52	Rps5			2.13538e-95	0.909075	0.905	0.715	2.90518e-91	Ube2s			5.96725e-81	0.260619	0.999	0.997	8.11845e-77	Rpl13			3.60502e-37
	2.92735e-18	0.366727	0.998	1	3.98266e-14	Rps2			5.26728e-11	0.278943	1	1	7.16614e-07	Rpsa			3.00013e-53	0.377076	0.997	0.993	4.08168e-49	Rpl8			1.77454e-55	1.14106	0.873	0.51	2.41426e-51	Ap3s1			2.03909e-92	0.675756	0.962	0.895	2.77418e-88	Gsr			3.22391e-71	0.613554	0.909	0.827	4.38613e-67	Gsr			3.81642e-37
	8.71678e-18	1.26305	0.583	0.209	1.18592e-13	Ifitm1			1.86971e-10	0.853487	0.611	0.39	2.54374e-06	Lamp1			5.96794e-53	0.507869	0.997	0.993	8.11938e-49	Rps2			1.38081e-54	0.273309	1	1	1.87859e-50	Rps20			4.64869e-87	0.298942	1	0.998	6.32455e-83	Rpsa			1.10949e-69	0.253696	0.999	0.997	1.50946e-65	Rpl18a			9.90343e-37
	2.42463e-17	0.29437	1	1	3.29872e-13	mt-Co2			4.97448e-10	0.365828	0.968	0.943	6.76777e-06	Rps12			5.10969e-50	0.351625	1	0.974	6.95173e-46	Rps3			2.18234e-52	2.11053	0.834	0.405	2.96907e-48	Mpo			2.32166e-78	0.262284	1	1	3.15861e-74	Rpl13			6.5021e-68	0.264816	0.999	0.994	8.84611e-64	Rps7			1.56898e-34
	9.19473e-17	0.383745	0.976	0.977	1.25094e-12	Rbm3			1.08533e-09	0.349828	1	1	1.4766e-05	mt-Atp8			2.32712e-49	0.433561	0.999	0.984	3.16604e-45	Rpl10a			5.76998e-52	0.517068	1	1	7.85005e-48	Gpx1			2.27188e-73	0.365921	1	1	3.0909e-69	H2afz			2.15645e-67	0.63814	0.831	0.748	2.93385e-63	Gclm			8.85086e-34
	3.47232e-16	0.408591	0.952	0.946	4.72409e-12	Hint1			2.11356e-09	0.507682	0.85	0.848	2.8755e-05	Gclm			2.53673e-49	0.697596	0.924	0.83	3.45122e-45	Gclm			2.20998e-48	0.259802	1	1	3.00667e-44	Rps3a1			5.98393e-70	0.674553	0.693	0.39	8.14113e-66	Nsmce4a			2.70025e-66	0.265781	0.999	0.998	3.67369e-62	mt-Co1			1.00295e-33
	6.27619e-16	0.308271	0.994	1	8.53875e-12	Rpl10a			2.27985e-09	0.377359	0.95	0.933	3.10173e-05	Rack1			1.94802e-48	0.308447	1	0.993	2.65029e-44	Rps16			5.14716e-47	3.04271	0.616	0.069	7.00271e-43	Elane			1.47662e-64	0.259329	0.999	0.998	2.00894e-60	Rps7			1.74825e-65	1.28909	0.828	0.668	2.3785e-61	Chil3			1.79493e-33
	9.48173e-15	0.59557	0.795	0.705	1.28999e-10	Bri3			6.09763e-09	0.279095	0.989	1	8.29582e-05	Rpl15			5.1776e-48	0.332902	1	0.993	7.04412e-44	Rpsa			2.13239e-46	1.43806	0.606	0.054	2.90112e-42	Hp			1.59571e-64	0.276049	1	1	2.17096e-60	Rpl8			9.09005e-65	0.318136	0.988	0.981	1.2367e-60	Rpl10a			8.61223e-32
	3.53588e-14	0.516601	0.993	1	4.81057e-10	H2afz			6.7519e-09	0.380338	0.954	0.933	9.18596e-05	Rps6			6.16923e-47	0.351965	1	0.993	8.39323e-43	Rps4x			1.33541e-45	0.489271	0.99	1	1.81682e-41	Sec61b			8.43536e-64	0.308958	0.998	0.998	1.14763e-59	Rbm3			1.21931e-58	0.253067	0.994	0.994	1.65887e-54	Rpl8			7.82685e-30
	4.49025e-14	0.294656	0.981	1	6.10898e-10	Rack1											8.73199e-44	0.292302	0.999	0.997	1.18799e-39	Rpl18a			1.36593e-45	0.276666	1	1	1.85834e-41	mt-Co2			1.11919e-59	0.258205	0.998	1	1.52266e-55	Rps9			1.66074e-55	0.265376	0.996	0.989	2.25944e-51	Rps2			3.06014e-29
	5.2631e-13	0.569868	0.503	0.178	7.16045e-09	Smap1											1.03377e-42	0.874901	0.894	0.731	1.40644e-38	Mif			1.82662e-45	0.307182	1	1	2.48512e-41	Fau			9.97951e-54	0.281587	0.998	1	1.35771e-49	Rpl10a			3.97737e-55	0.261788	0.999	1	5.41121e-51	mt-Co2			3.78991e-27
	7.91035e-13	0.280861	0.989	1	1.0762e-08	Eef1b2											2.20426e-41	0.308743	1	0.987	2.9989e-37	mt-Co2			8.72524e-45	0.25401	1	1	1.18707e-40	Rpl8			6.42558e-52	0.493514	0.905	0.89	8.742e-48	Bri3			1.37549e-52	1.04795	0.622	0.335	1.87135e-48	Lcn2			4.05825e-27
	9.45327e-13	0.29358	0.985	1	1.28612e-08	Rps12											8.51073e-41	0.294259	1	0.993	1.15788e-36	Rps27a			1.53272e-44	1.88639	0.941	0.942	2.08526e-40	Prtn3			5.14871e-50	0.293422	0.999	0.998	7.00482e-46	Rps2			6.02563e-50	0.334378	0.976	0.976	8.19786e-46	Rbm3			2.14965e-26
	1.95948e-12	0.601223	0.76	0.636	2.66588e-08	Lamp1											3.26201e-40	0.423299	0.987	0.97	4.43797e-36	Atp5g3			2.86822e-44	1.47645	0.6	0.089	3.90222e-40	Slpi			6.54153e-50	0.325274	0.991	0.995	8.89975e-46	Eef1b2			2.8042e-49	0.509143	0.881	0.858	3.81512e-45	Bri3			1.12571e-25
	2.08129e-12	0.282639	0.987	1	2.83159e-08	Cox4i1											1.33363e-37	0.426098	0.984	0.961	1.81441e-33	Eef1b2			3.23344e-44	0.342976	0.998	1	4.3991e-40	Rps12			2.97899e-48	0.250311	0.999	1	4.05292e-44	Tpt1			2.69452e-46	0.260104	0.989	0.989	3.66589e-42	Rplp1			1.79103e-25
	2.3442e-11	0.681075	0.682	0.519	3.18928e-07	Ube2s											7.77052e-37	0.323022	1	0.993	1.05718e-32	Rps3a1			8.21521e-42	1.94533	0.554	0.042	1.11768e-37	Ly6c2			2.43263e-47	0.478453	0.872	0.841	3.30959e-43	Ppp1cc			3.77007e-45	0.281565	0.978	0.962	5.12918e-41	Rps12			1.6653e-24
	2.81561e-11	0.330923	0.981	0.977	3.83064e-07	Rpl12											3.64994e-36	0.721561	0.827	0.531	4.96574e-32	Gsr			1.0021e-41	0.410465	0.996	1	1.36336e-37	mt-Atp8			6.89234e-44	0.545126	0.57	0.313	9.37703e-40	Mtch1			4.81287e-43	0.64846	0.556	0.286	6.54791e-39	Fpr2			4.39168e-24
	8.49563e-11	0.513146	0.549	0.302	1.15583e-06	Mtch1											3.92008e-36	0.353279	0.992	0.987	5.33327e-32	Rpl15			8.30024e-38	0.615879	0.96	0.977	1.12925e-33	Tspo			3.20158e-37	0.355791	0.947	0.932	4.35575e-33	Fam49b			5.51835e-43	0.470375	0.898	0.879	7.50772e-39	Rap1b			3.2775e-23
	9.40422e-11	0.385285	0.944	0.915	1.27944e-06	Gnas											4.29936e-35	0.542451	0.635	0.289	5.84928e-31	Nsmce4a			1.08677e-37	0.591566	1	1	1.47855e-33	Tmsb4x			9.81357e-37	1.14705	0.777	0.593	1.33514e-32	Chil3			9.61646e-42	0.279974	0.977	0.971	1.30832e-37	Rps6			7.39394e-23
	1.09381e-10	0.386328	0.966	0.992	1.48813e-06	Npm1											9.1548e-35	0.296369	0.999	0.993	1.24551e-30	Rpl7a			1.85343e-37	1.07222	0.667	0.263	2.52159e-33	Mt1			2.15515e-36	0.332139	0.939	0.956	2.93209e-32	Gnas			1.69519e-38	0.393152	0.991	0.992	2.3063e-34	H2afz			7.41657e-23
	2.87673e-10	0.485031	0.579	0.372	3.91379e-06	Nsmce4a											1.64797e-34	0.330774	0.994	0.987	2.24206e-30	Rpl3			9.18031e-37	0.362427	0.998	0.996	1.24898e-32	Cox4i1			8.80878e-35	0.898748	0.665	0.456	1.19843e-30	Lcn2			5.92768e-38	0.3312	0.942	0.947	8.06461e-34	Rpl12			5.95945e-22
	4.03138e-10	0.314485	0.974	0.992	5.4847e-06	mt-Nd1											9.76013e-34	0.283855	0.999	0.99	1.32787e-29	Rpl11			5.58051e-36	0.857952	0.592	0.124	7.59228e-32	Clec12a			1.23607e-33	0.460049	0.619	0.47	1.68167e-29	Ctbp1			7.6166e-36	0.263291	0.992	0.99	1.03624e-31	Sh3bgrl3			2.68986e-21
	5.5706e-10	0.387352	0.914	0.922	7.5788e-06	Anp32b											7.58511e-33	0.4041	0.984	0.967	1.03195e-28	Rps6			7.0065e-36	0.881905	0.491	0.035	9.53235e-32	Cybb			3.1516e-32	0.460131	0.532	0.339	4.28775e-28	Chic2			1.05842e-33	0.921829	0.32	0.086	1.43997e-29	Wfdc21			2.85227e-21
	5.59844e-10	0.502068	0.769	0.674	7.61668e-06	Hmgn1											1.69907e-31	0.808746	0.867	0.741	2.31158e-27	Sod2			1.38222e-35	0.456702	0.988	0.988	1.88051e-31	mt-Nd4			2.40699e-30	0.458299	0.5	0.292	3.27471e-26	Smap1			1.94702e-33	0.340077	0.942	0.938	2.64893e-29	Txn1			3.07231e-21
	7.58406e-10	0.251333	0.993	1	1.03181e-05	Rpl14											3.12947e-31	0.316858	1	0.99	4.25764e-27	Rps20			1.46079e-35	0.736297	0.566	0.127	1.98741e-31	Anxa3			4.52576e-30	0.349474	0.913	0.918	6.1573e-26	Rap1b			4.65067e-33	0.807084	0.277	0.05	6.32724e-29	Saa3			3.83465e-21
	1.30073e-09	0.494209	0.696	0.62	1.76964e-05	Hdgf											1.9304e-30	0.335236	0.994	0.967	2.62631e-26	Rack1			2.1229e-35	0.540345	0.978	0.985	2.8882e-31	Ssr4			6.22262e-30	0.291874	0.969	0.965	8.46588e-26	Gpx4			3.76734e-31	0.41368	0.871	0.875	5.12546e-27	Cstb			7.14741e-21
	1.56846e-09	0.506976	0.546	0.333	2.13389e-05	Alyref											4.31055e-30	0.266302	1	0.99	5.86451e-26	Cox4i1			2.34002e-35	0.287893	1	1	3.18359e-31	Eef1b2			3.88411e-28	0.37459	0.774	0.752	5.28433e-24	Rab2a			1.14644e-30	0.27281	0.963	0.974	1.55973e-26	Eef1b2			1.02771e-20
	1.89421e-09	0.259232	0.989	1	2.57708e-05	Rps6											9.87664e-30	0.363311	1	0.993	1.34372e-25	mt-Cytb			2.86685e-33	0.948492	0.83	0.645	3.90035e-29	Tyrobp			4.51917e-28	0.260412	0.964	0.97	6.14833e-24	Rpl12			1.30767e-30	0.266996	0.974	0.982	1.77908e-26	Atp6v0c			1.31184e-20
	2.0181e-09	0.489738	0.512	0.318	2.74563e-05	Ctbp1											1.42047e-29	1.08129	0.878	0.793	1.93255e-25	Ly6i			2.73021e-31	0.688211	0.475	0.046	3.71445e-27	Igsf6			1.63291e-27	0.365361	0.825	0.799	2.22157e-23	Hdgf			1.32812e-29	0.340116	0.895	0.917	1.8069e-25	Fam49b			1.95446e-20
	7.10119e-09	0.259247	0.987	0.992	9.66117e-05	Rpl5											3.69322e-28	0.424681	0.958	0.934	5.02462e-24	Rpl12			3.72089e-31	0.977343	0.784	0.514	5.06228e-27	Fcer1g			2.34728e-27	0.253255	0.951	0.946	3.19347e-23	H2afy			2.81507e-25	0.49404	0.392	0.216	3.82991e-21	Smap1			1.39775e-18
	4.40366e-08	0.399454	0.713	0.659	0.000599118	Ppp1cc											6.03379e-27	0.531109	0.997	1	8.20897e-23	Fth1			5.03776e-30	0.549968	0.98	0.977	6.85387e-26	Calr			5.08814e-27	0.339587	0.941	0.925	6.92242e-23	Tmpo			2.83469e-24	0.369989	0.925	0.89	3.8566e-20	Fn1			2.55634e-18
	6.78603e-08	0.340118	0.773	0.798	0.000923239	Sf3b5											1.21007e-26	0.545782	0.953	0.918	1.64631e-22	Npm1			7.48411e-30	0.28435	1	1	1.01821e-25	mt-Co1			1.14928e-26	0.415227	0.646	0.554	1.5636e-22	Rnf130			4.56233e-24	0.266501	0.95	0.952	6.20705e-20	Hint1			1.07612e-17
																	1.85354e-26	0.292972	0.986	0.97	2.52174e-22	Rbm3			1.12032e-29	0.438359	0.974	0.95	1.52419e-25	Gclm			2.39996e-23	0.315675	0.986	0.914	3.26515e-19	Stmn1			3.60466e-23	0.331516	0.884	0.88	4.90414e-19	mt-Nd5			1.98893e-17
																	9.47929e-26	0.252545	0.997	0.984	1.28966e-21	Rpl29			3.8432e-29	0.633015	0.41	0.019	5.22868e-25	Ly86			2.45461e-23	0.425274	0.364	0.133	3.3395e-19	Fpr2			8.07364e-23	0.502676	0.39	0.212	1.09842e-18	Ube2c			2.13114e-17
																	2.20471e-25	0.255066	0.999	0.99	2.99951e-21	Rpl10			5.49154e-29	1.10994	0.582	0.228	7.47124e-25	Irf8			8.17546e-23	0.29809	0.885	0.879	1.11227e-18	Serinc3			8.41412e-23	0.416851	0.341	0.174	1.14474e-18	Nsmce4a			2.89905e-17
																	2.65139e-25	0.331613	0.994	0.984	3.60722e-21	Rps12			8.29793e-29	0.900584	0.671	0.413	1.12893e-24	Cebpb			1.47803e-22	0.316203	0.977	0.951	2.01086e-18	H2afv			3.33495e-22	0.278704	0.859	0.903	4.53719e-18	Gnas			4.80481e-17
																	4.66023e-25	0.264447	0.999	0.984	6.34024e-21	Rps19			1.1749e-28	0.595979	0.814	0.795	1.59844e-24	Ctsz			9.60909e-22	0.421775	0.914	0.855	1.30732e-17	Fn1			9.96016e-21	0.460656	0.367	0.216	1.35508e-16	Mtch1			2.27609e-16
																	1.20447e-24	0.391755	0.987	0.984	1.63868e-20	Rpl14			1.40478e-27	0.434893	0.919	0.931	1.9112e-23	Erp29			8.22119e-21	0.294469	0.941	0.939	1.11849e-16	Hnrnpab			5.44378e-20	0.361218	0.63	0.623	7.40627e-16	Rab2a			4.46343e-16
																	1.7719e-24	0.363927	0.993	0.97	2.41067e-20	mt-Nd4l			1.98926e-27	0.596593	0.939	0.95	2.70639e-23	Atp6v0c			8.31515e-21	0.381982	0.535	0.411	1.13128e-16	Cebpg			3.16065e-19	0.360264	0.189	0.046	4.30006e-15	Fkbp5			5.09591e-16
																	2.01116e-24	0.722663	0.557	0.259	2.73619e-20	Acsl1			6.11727e-27	0.509995	0.861	0.849	8.32254e-23	Rac1			1.94645e-20	0.394169	0.555	0.472	2.64814e-16	Ogfrl1			4.36644e-19	0.439466	0.366	0.228	5.94054e-15	Chic2			5.14766e-16
																	1.00663e-23	0.596869	0.42	0.108	1.36952e-19	Fpr2			1.57938e-26	0.663956	0.416	0.042	2.14875e-22	C3			2.04434e-20	0.394833	0.648	0.516	2.78133e-16	Gngt2			1.29852e-18	0.278943	0.9	0.895	1.76663e-14	Nfkbia			6.11815e-16
																	4.37989e-23	0.725366	0.325	0.036	5.95883e-19	Saa3			1.7649e-25	0.258147	1	1	2.40115e-21	Rpl10			4.93e-20	0.29479	0.931	0.918	6.70726e-16	Nfkbia			1.57484e-18	0.535054	0.384	0.26	2.14257e-14	Ube2s			7.0748e-16
																	7.10409e-23	0.321648	0.973	0.948	9.66512e-19	Cox5a			2.70413e-25	0.499341	0.628	0.239	3.67897e-21	Rab44			3.8952e-19	0.316345	0.798	0.787	5.29943e-15	Ap3s1			1.79476e-18	0.442606	0.601	0.572	2.44178e-14	Rnf149			1.70034e-15
																	1.03178e-22	0.455233	0.535	0.243	1.40373e-18	Smap1			1.18479e-24	0.543772	0.77	0.591	1.61191e-20	BC035044			5.84175e-19	0.388076	0.584	0.526	7.9477e-15	Alyref			4.05947e-18	0.27297	0.867	0.903	5.52291e-14	Srp9			3.25318e-15
																	1.09426e-22	0.600607	0.526	0.239	1.48874e-18	Smpdl3b			3.84328e-24	0.324897	1	1	5.22878e-20	Ly6e			1.24244e-18	0.292722	0.829	0.862	1.69034e-14	Sh3glb1			4.48593e-18	0.384627	0.681	0.685	6.10311e-14	Serinc3			5.69449e-15
																	1.4439e-22	0.666312	0.686	0.449	1.96442e-18	Ube2s			9.89494e-24	0.505223	0.949	0.95	1.34621e-19	Npc2			1.72779e-18	0.329278	0.94	0.862	2.35066e-14	Pclaf			5.9672e-18	0.509949	0.512	0.385	8.11837e-14	Prtn3			8.89495e-15
																	3.24373e-22	0.443187	0.757	0.603	4.41309e-18	Ppp1cc			2.92279e-23	0.865998	0.683	0.548	3.97646e-19	Gsr			1.44163e-16	0.310083	0.303	0.143	1.96133e-12	Fkbp5			8.57674e-18	0.732719	0.702	0.682	1.16686e-13	S100a8			1.57762e-14
																	3.13855e-21	0.406794	0.798	0.669	4.27e-17	Rab2a			1.06389e-22	0.657177	0.725	0.633	1.44742e-18	Lamp1			2.00631e-16	0.309328	0.384	0.236	2.72959e-12	Btbd1			5.05397e-16	0.528323	0.405	0.254	6.87592e-12	Pla2g7			2.33115e-14
																	3.19658e-21	0.336408	0.989	0.967	4.34894e-17	mt-Nd1			5.33713e-22	0.697784	0.392	0.062	7.26117e-18	Fcgr3			1.82339e-15	0.299081	0.646	0.64	2.48073e-11	Snf8			3.53076e-15	0.473359	0.359	0.212	4.8036e-11	Ccnb2			2.35786e-14
																	5.68817e-21	0.280182	0.986	0.977	7.73876e-17	Atp5g2			1.62767e-21	0.558361	0.596	0.328	2.21444e-17	Atp8b4			2.83692e-15	0.358386	0.522	0.449	3.85963e-11	Topbp1			3.90378e-15	0.427408	0.232	0.101	5.31109e-11	Ddit4			1.46887e-13
																	2.76274e-20	0.250961	0.993	0.974	3.75871e-16	Rpl7			2.39147e-21	0.597818	0.848	0.803	3.2536e-17	Nfkbia			6.72559e-15	0.338454	0.513	0.449	9.15016e-11	Srsf9			4.08892e-15	0.258991	0.763	0.76	5.56298e-11	Hnrnpa1			2.28078e-13
																	3.51698e-20	0.425967	0.549	0.295	4.78485e-16	Mtch1			9.13272e-21	1.20579	0.57	0.32	1.24251e-16	Ms4a3			1.21727e-14	0.292177	0.323	0.175	1.65609e-10	Cmas			6.55186e-15	0.439796	0.527	0.468	8.91381e-11	Ptms			2.4774e-13
																	8.69078e-20	0.31755	0.987	0.954	1.18238e-15	Rpl5			1.60073e-20	0.255996	0.994	0.992	2.17779e-16	Rps25			2.50411e-14	0.269194	0.86	0.841	3.40684e-10	Ggh			6.75491e-15	0.435179	0.662	0.639	9.19006e-11	H2afv			3.3472e-13
																	3.77914e-19	0.368885	0.993	0.984	5.14152e-15	Hsp90ab1			4.9653e-20	0.554754	0.792	0.807	6.7553e-16	Tmed3			3.52419e-14	0.391656	0.21	0.058	4.79466e-10	Saa3			1.75313e-14	0.333274	0.668	0.586	2.38514e-10	Hmgn2			5.37158e-13
																	4.91199e-19	0.415155	0.724	0.577	6.68276e-15	Rnf130			5.76747e-20	0.451784	0.671	0.328	7.84665e-16	Ccl9			7.64163e-14	0.256405	0.771	0.783	1.03964e-09	Bnip3l			4.78131e-14	0.404208	0.517	0.476	6.50497e-10	Rnf130			8.78715e-13
																	9.7039e-19	0.272931	1	1	1.32022e-14	Rps8			6.19293e-20	0.407182	0.333	0.039	8.42548e-16	Csf1r			8.80396e-14	0.487554	0.278	0.126	1.19778e-09	Wfdc21			2.20986e-12	0.40815	0.38	0.299	3.00651e-08	Ogfrl1			1.08745e-12
																	2.93913e-18	0.309185	1	0.997	3.99869e-14	Ppia			7.05964e-19	0.359813	0.947	0.931	9.60464e-15	H2afj			1.00545e-13	0.25533	0.235	0.093	1.36792e-09	Smim19			3.52529e-12	0.318423	0.552	0.534	4.79615e-08	Ppp1cc			1.68245e-12
																	3.03599e-18	0.33448	0.958	0.921	4.13047e-14	Fam49b			1.3996e-18	0.673445	0.709	0.618	1.90415e-14	Msrb1			1.48478e-13	0.304015	0.569	0.549	2.02004e-09	Ccni			8.29396e-12	0.296355	0.684	0.719	1.12839e-07	Pitpna			2.604e-12
																	4.51584e-18	0.368202	0.54	0.282	6.1438e-14	Chic2			7.17141e-18	0.417752	0.669	0.541	9.7567e-14	Mapkapk2			2.63896e-13	0.277586	0.325	0.187	3.59031e-09	Yaf2			1.51307e-11	0.29096	0.724	0.706	2.05853e-07	F10			2.96388e-12
																	5.68961e-18	0.540014	0.871	0.708	7.74071e-14	Ly6a			1.3487e-17	0.353652	0.925	0.927	1.83491e-13	Srp9			2.95066e-13	0.29786	0.914	0.86	4.01438e-09	Slpi			1.64713e-11	0.360472	0.394	0.299	2.24092e-07	Ehd1			3.03247e-12
																	1.01238e-17	0.684644	0.593	0.351	1.37734e-13	Pla2g7			1.79807e-17	0.527955	0.349	0.073	2.44627e-13	Lcn2			5.51893e-13	0.282482	0.712	0.696	7.50851e-09	Klf13			2.93742e-11	0.261914	0.782	0.835	3.99636e-07	Pgk1			3.47944e-12
																	1.36993e-17	0.349671	0.926	0.908	1.8638e-13	Rpl22l1			1.82761e-17	0.263534	0.982	0.992	2.48646e-13	mt-Nd2			3.18299e-12	0.2654	0.664	0.685	4.33046e-08	Chmp4b			3.73632e-11	0.309746	0.264	0.163	5.08326e-07	Mpnd			3.61719e-12
																	3.14527e-17	0.374279	0.918	0.872	4.27915e-13	Bri3			3.26406e-17	0.321997	0.96	0.965	4.44075e-13	Ramp1			3.85381e-12	0.308549	0.772	0.729	5.24311e-08	F10			5.76078e-11	0.369433	0.475	0.441	7.83754e-07	Unc119			1.44568e-11
																	1.67833e-16	0.338165	0.871	0.823	2.28337e-12	Hnrnpa1			5.14073e-17	0.369178	0.923	0.938	6.99396e-13	Pgls			4.34087e-12	0.26769	0.742	0.778	5.90576e-08	Pitpna			7.04242e-11	0.42106	0.919	0.974	9.58121e-07	Hmgb2			1.57404e-11
																	2.11317e-16	0.265652	0.996	0.99	2.87497e-12	Atp6v0c			5.52637e-17	0.338461	0.947	0.965	7.51863e-13	Sub1			1.38105e-11	0.305363	0.451	0.39	1.87892e-07	Tmem165			8.51212e-11	0.351906	0.354	0.278	1.15807e-06	Ctbp1			1.7047e-11
																	3.22336e-16	0.306637	0.919	0.905	4.38538e-12	Ssr4			2.16523e-16	0.420833	0.871	0.876	2.9458e-12	Cd52			2.6754e-11	0.455794	0.818	0.797	3.63988e-07	Prtn3			1.60441e-10	0.295209	0.161	0.065	2.1828e-06	Upp1			3.6776e-11
																	5.25266e-16	0.373551	0.935	0.934	7.14624e-12	H2afy			3.65483e-16	0.331981	0.246	0.015	4.97239e-12	Trem3			1.44236e-10	0.260086	0.694	0.724	1.96233e-06	Cisd1			3.59552e-10	0.265299	0.141	0.05	4.8917e-06	Fpr1			5.24918e-11
																	6.22031e-16	0.771425	0.533	0.305	8.46273e-12	Lcn2			4.65792e-16	0.344049	0.956	0.923	6.33709e-12	Pgam1			1.6357e-10	0.306122	0.597	0.598	2.22538e-06	Cited2			7.49687e-10	0.337828	0.424	0.321	1.01995e-05	Ly6i			1.10866e-10
																	1.17295e-15	0.365214	0.547	0.364	1.5958e-11	Ctbp1			6.0364e-16	0.445607	0.616	0.506	8.21252e-12	Nsmce4a			2.69443e-10	0.268215	0.81	0.764	3.66578e-06	Birc5			2.87856e-09	0.279182	0.626	0.644	3.91628e-05	Sod2			1.50379e-10
																	3.99394e-15	0.333913	0.992	0.987	5.43375e-11	H2afz			1.13937e-15	0.296844	0.956	0.973	1.55011e-11	Gnas			1.48849e-09	0.264823	0.732	0.724	2.02509e-05	Cdkn2d			5.13647e-09	0.2911	0.36	0.305	6.98817e-05	Cebpg			1.95456e-10
																	6.20825e-15	0.275064	0.943	0.911	8.44633e-11	Gnas			1.68067e-15	0.43398	0.517	0.351	2.28655e-11	Mtch1			3.72589e-09	0.275057	0.53	0.5	5.06907e-05	Rnf149			8.44856e-09	0.299767	0.319	0.246	0.000114943	Taf10			4.32309e-10
																	1.58173e-14	0.478684	0.683	0.541	2.15194e-10	F10			2.28198e-15	0.512368	0.511	0.274	3.10464e-11	Cebpa			4.39875e-09	0.264103	0.829	0.811	5.9845e-05	Chil1			9.18378e-09	0.296	0.46	0.399	0.000124945	Pilra			4.59982e-10
																	2.07246e-14	0.38614	0.509	0.311	2.81959e-10	Alyref			1.34682e-14	0.36374	0.251	0.027	1.83235e-10	Mpeg1			4.5411e-09	0.275094	0.494	0.46	6.17816e-05	Unc119			1.4033e-08	0.259766	0.573	0.583	0.000190919	Nudt21			4.8492e-10
																	2.77898e-14	0.383218	0.924	0.839	3.7808e-10	Nfkbia			1.46883e-14	0.435193	0.776	0.803	1.99834e-10	Emb			5.6638e-09	0.2523	0.297	0.203	7.7056e-05	Lmo1			2.4705e-08	0.305751	0.265	0.177	0.000336111	Smpdl3b			5.51575e-10
																	5.47782e-14	0.356239	0.597	0.443	7.45257e-10	Ccni			1.69534e-14	0.28004	0.269	0.039	2.30652e-10	Tifab			6.54626e-09	0.265447	0.385	0.313	8.90618e-05	Mpnd			3.73874e-08	0.255663	0.612	0.652	0.000508655	Chmp4b			9.11536e-10
																	5.52735e-14	0.354333	0.594	0.416	7.51996e-10	Taf10			2.19847e-14	0.294679	0.978	0.992	2.99102e-10	mt-Nd5			9.15732e-09	0.278829	0.32	0.229	0.000124585	E2f1			4.53423e-08	0.283928	0.588	0.637	0.000616883	Sfpq			9.87977e-10
																	7.55746e-14	0.363629	0.614	0.452	1.02819e-09	Isoc1			2.33624e-14	0.43578	0.628	0.529	3.17846e-10	Ogfrl1											6.53438e-08	0.29776	0.261	0.181	0.000889002	Ccr1			1.72072e-09
																	8.80608e-14	0.250307	0.942	0.911	1.19807e-09	Gpx4			3.24348e-14	0.423821	0.511	0.309	4.41276e-10	Ncf1																			2.30228e-09
																	1.0001e-13	0.291329	0.905	0.846	1.36063e-09	Rap1b			4.62367e-14	0.405795	0.242	0.027	6.2905e-10	Gda																			2.8086e-09
																	1.00017e-13	0.372842	0.678	0.574	1.36073e-09	Hdgf			2.1057e-13	0.399165	0.859	0.884	2.86481e-09	Manf																			4.6507e-09
																	1.03849e-13	0.256622	0.198	0.02	1.41286e-09	Cp			4.09948e-13	0.268553	0.933	0.969	5.57734e-09	Zfp706																			5.37884e-09
																	1.19525e-13	0.265648	0.96	0.938	1.62614e-09	Abracl			4.36253e-13	0.403516	0.642	0.587	5.93522e-09	Rnf130																			5.77566e-09
																	1.86966e-13	0.336141	0.915	0.872	2.54367e-09	Anp32b			1.07014e-12	0.440355	0.889	0.95	1.45592e-08	Cyba																			6.85265e-09
																	1.93488e-13	0.286041	0.953	0.895	2.6324e-09	mt-Nd5			1.42219e-12	0.385385	0.63	0.56	1.93489e-08	Ctbp1																			8.85591e-09
																	2.74846e-13	0.496058	0.372	0.17	3.73929e-09	Phgdh			1.83512e-12	0.470643	0.527	0.351	2.49668e-08	Prss57																			1.06816e-08
																	3.1324e-13	1.25515	0.648	0.502	4.26163e-09	Prtn3			1.89294e-12	0.367265	0.941	0.958	2.57535e-08	P4hb																			1.89508e-08
																	4.37629e-13	0.295899	0.878	0.852	5.95395e-09	Pgk1			2.04507e-12	0.349454	0.412	0.216	2.78232e-08	Ckap4																			3.02182e-08
																	6.06167e-13	0.304523	0.789	0.761	8.2469e-09	Ak2			8.31231e-12	0.324957	0.836	0.842	1.13089e-07	Lamtor4																			3.16774e-08
																	7.2547e-13	0.269948	0.223	0.043	9.87002e-09	Selp			1.18228e-11	0.329726	0.869	0.873	1.60849e-07	Aprt																			3.26168e-08
																	7.5194e-13	0.927612	0.345	0.151	1.02301e-08	Ifitm1			1.46532e-11	0.387139	0.917	0.942	1.99356e-07	Dbi																			5.92709e-08
																	8.63508e-13	0.329593	0.996	0.99	1.1748e-08	Ptma			1.6529e-11	0.346039	0.568	0.429	2.24878e-07	Irf2bp2
																	9.85347e-13	0.391395	0.416	0.203	1.34056e-08	Pilra			2.19994e-11	0.318668	0.935	0.942	2.99302e-07	Hsp90b1
																	1.4743e-12	0.546131	0.352	0.151	2.00578e-08	Ms4a3			2.71747e-11	0.323116	0.804	0.846	3.69711e-07	Rab2a
																	1.87548e-12	0.385399	0.823	0.793	2.55159e-08	Eef1g			3.40433e-11	0.605954	0.422	0.251	4.6316e-07	Rgcc
																	2.50433e-12	0.346913	0.73	0.656	3.40714e-08	Tomm20			1.29065e-10	0.29542	0.998	1	1.75592e-06	Ftl1
																	2.60142e-12	0.391114	0.816	0.764	3.53924e-08	Hnrnpab			1.40211e-10	0.342121	0.743	0.753	1.90757e-06	Bri3
																	3.53722e-12	0.28992	0.914	0.885	4.81239e-08	Pgam1			1.45843e-10	0.29631	0.21	0.035	1.98419e-06	Cebpe
																	1.21326e-11	0.375573	0.56	0.403	1.65065e-07	Rnf149			1.66484e-10	0.370496	0.517	0.409	2.26501e-06	Smap1
																	1.90799e-11	0.448415	0.836	0.777	2.59582e-07	Chil1			4.19175e-10	0.358797	0.737	0.737	5.70287e-06	Gng12
																	2.72956e-11	0.554294	0.638	0.469	3.71357e-07	Stmn1			4.30267e-10	0.280002	0.834	0.853	5.85379e-06	Ostc
																	3.94556e-11	0.348778	0.692	0.646	5.36793e-07	Ap3s1			5.36891e-10	0.327602	0.747	0.768	7.3044e-06	Rasgrp2
																	5.81742e-11	0.308299	0.423	0.246	7.9146e-07	Lair1			7.33897e-10	0.352062	0.463	0.317	9.98467e-06	Frat2
																	5.89544e-11	0.283056	0.386	0.207	8.02075e-07	Topbp1			9.2976e-10	0.351222	0.158	0.012	1.26494e-05	Chil1
																	1.07027e-10	0.321921	0.597	0.436	1.45611e-06	N4bp1			9.99505e-10	0.300242	0.857	0.876	1.35983e-05	Hdgf
																	1.22913e-10	0.296026	0.826	0.797	1.67224e-06	Tpi1			1.2162e-09	0.38447	0.768	0.861	1.65463e-05	Glipr1
																	1.24292e-10	0.314449	0.389	0.207	1.69099e-06	Chchd10			1.5253e-09	0.289151	0.192	0.035	2.07517e-05	Gm21188
																	1.72478e-10	0.312109	0.436	0.259	2.34657e-06	Cebpg			2.17624e-09	0.301673	0.956	0.977	2.96078e-05	Cst3
																	2.25856e-10	0.343623	0.99	0.993	3.07277e-06	Prdx5			2.51512e-09	0.409742	0.705	0.699	3.42182e-05	Sdf2l1
																	2.32829e-10	0.313222	0.547	0.41	3.16764e-06	Ogfrl1			5.02532e-09	0.402012	0.436	0.282	6.83695e-05	Cebpd
																	5.17748e-10	0.291653	0.89	0.898	7.04396e-06	Ldha			5.11676e-09	0.313379	0.964	0.985	6.96135e-05	Alox5ap
																	6.56511e-10	0.386552	0.604	0.528	8.93183e-06	Impdh2			7.43046e-09	0.385371	0.632	0.649	0.000101091	Nadk
																	7.15176e-10	0.294396	0.338	0.167	9.72997e-06	Cd93			1.00877e-08	0.583931	0.509	0.44	0.000137243	Alas1
																	8.79363e-10	0.31574	0.576	0.439	1.19637e-05	Gnb1			1.20841e-08	0.347787	0.691	0.722	0.000164404	Fam49b
																	1.01726e-09	0.353337	0.866	0.872	1.38399e-05	Ran			1.46846e-08	0.376312	0.717	0.722	0.000199784	Ube2s
																	1.10776e-09	0.40309	0.764	0.757	1.5071e-05	Cd302			1.88335e-08	0.456563	0.41	0.27	0.000256229	Mgst1
																	1.72005e-09	0.281751	0.627	0.538	2.34013e-05	Cisd1			2.26541e-08	0.321667	0.76	0.799	0.000308209	Gsto1
																	1.8131e-09	0.262446	0.331	0.164	2.46672e-05	Gng11			2.43632e-08	0.278756	0.246	0.077	0.000331461	Hdc
																	2.26506e-09	0.276941	0.352	0.197	3.08162e-05	Ppp1r14b			2.94414e-08	0.262956	0.83	0.896	0.00040055	Npm3
																	2.33639e-09	0.34698	0.635	0.554	3.17865e-05	Cdk4			3.63318e-08	0.343697	0.178	0.039	0.000494294	F13a1
																	4.04333e-09	0.288301	0.231	0.079	5.50095e-05	Acod1			6.22683e-08	0.323677	0.176	0.039	0.00084716	Cox6a2
																	4.16467e-09	0.427773	0.477	0.305	5.66604e-05	Dut
																	4.61601e-09	0.376878	0.231	0.089	6.28008e-05	Cst7
																	4.66148e-09	0.999114	0.355	0.203	6.34194e-05	Ctsg
																	1.02984e-08	0.255511	0.818	0.83	0.000140109	Banf1
																	1.18144e-08	0.269941	0.529	0.4	0.000160735	Fundc2
																	1.2113e-08	0.253013	0.373	0.226	0.000164797	Tmem223
																	1.43941e-08	0.27903	0.461	0.321	0.000195832	Psip1
																	1.61222e-08	0.361126	0.625	0.544	0.000219342	Pebp1
																	2.17896e-08	0.250027	0.249	0.105	0.000296447	Ralgds
																	3.57392e-08	0.347062	0.7	0.672	0.000486231	Set
																	4.0727e-08	0.263332	0.876	0.816	0.000554091	Tubb5
																	5.79266e-08	0.322233	0.549	0.426	0.000788091	Selenom
																	6.49056e-08	0.347049	0.734	0.63	0.00088304	Slpi
																	7.29169e-08	0.27021	0.499	0.377	0.000992034	Agtrap
[truncated: 33 more columns]

## Sheet: IFNgd17 vs IFNgd12 DOWN
Conventional DCs	p_val	avg_logFC	pct.1	pct.2	p_val_adj	Gene		plasmacytoid DCs	p_val	avg_logFC	pct.1	pct.2	p_val_adj	Gene		interferon-stimulated monocytes	p_val	avg_logFC	pct.1	pct.2	p_val_adj	Gene		myeloid progenitors (CMPs)	p_val	avg_logFC	pct.1	pct.2	p_val_adj	Gene		proliferating monocytes	p_val	avg_logFC	pct.1	pct.2	p_val_adj	Gene		inflammatory monocytes	p_val	avg_logFC	pct.1	pct.2	p_val_adj	Gene		GMPs	p_val
	3.11224e-28	-0.531202	0.981	1	4.2342e-24	Rps29			1.48805e-20	-0.49988	0.993	1	2.02449e-16	Psap			1.18055e-73	-0.678398	0.99	1	1.60614e-69	Rps29			1.88135e-75	-0.619836	0.103	0.811	2.55958e-71	Ctla2a			4.43329e-125	-0.613805	0.987	1	6.03149e-121	Rps29			2.53954e-115	-0.499484	0.978	0.992	3.45505e-111	Rps29			8.1982e-84
	4.30159e-25	-0.507361	0.972	1	5.85231e-21	Rps28			2.45627e-19	-0.521922	0.95	1	3.34175e-15	Rpl38			1.15972e-67	-0.756266	0.952	0.993	1.57781e-63	Crip1			4.21287e-75	-1.11069	0.287	0.911	5.73161e-71	Car2			9.61425e-119	-0.612737	0.981	1	1.30802e-114	Rps28			2.36895e-114	-0.507826	0.964	0.995	3.22296e-110	Rpl38			4.03871e-78
	1.30808e-24	-0.503669	0.978	1	1.77964e-20	Rps27			7.89819e-19	-0.421473	0.993	1	1.07455e-14	Rpl37			1.78061e-64	-0.410219	1	1	2.42252e-60	Actb			5.3606e-74	-0.59243	0.051	0.68	7.2931e-70	Pglyrp2			5.57174e-95	-0.520734	0.988	1	7.58035e-91	Rpl38			1.32895e-103	-1.03737	0.51	0.888	1.80803e-99	Jun			1.37559e-69
	4.8364e-21	-0.442554	0.981	1	6.57992e-17	Rpl38			3.66336e-18	-0.535096	0.936	0.981	4.984e-14	Rps28			1.5116e-59	-0.630526	0.999	1	2.05653e-55	Tmsb10			6.33282e-67	-0.860194	0.301	0.923	8.6158e-63	Angpt1			3.667e-88	-0.487607	0.81	0.984	4.98896e-84	Ndufa3			6.19389e-100	-0.877895	0.695	0.954	8.42679e-96	Zfp36			1.15138e-67
	1.18835e-18	-0.413656	0.261	0.69	1.61675e-14	Gm11808			4.77122e-18	-0.917755	0.4	0.886	6.49125e-14	Irf7			9.4686e-59	-0.543561	0.98	0.997	1.2882e-54	Rps28			3.96589e-63	-0.580906	1	1	5.39559e-59	Actb			8.69403e-88	-0.564579	0.579	0.942	1.18282e-83	Atp5k			7.03011e-100	-0.492883	0.964	0.987	9.56446e-96	Rps28			1.20174e-61
	1.95922e-17	-0.371952	0.968	1	2.66552e-13	Laptm5			1.24774e-17	-0.486946	0.961	1	1.69754e-13	Ctsb			9.88732e-56	-0.558108	0.977	0.984	1.34517e-51	Rps27			1.22697e-60	-0.537711	0.158	0.819	1.66929e-56	Gimap1			7.64277e-87	-0.476392	0.127	0.523	1.0398e-82	Cd24a			1.22635e-97	-0.949572	0.62	0.903	1.66845e-93	Fos			1.8235e-56
	2.25037e-17	-0.425606	0.98	1	3.06162e-13	Hspa8			5.71506e-17	-0.408119	0.979	1	7.77534e-13	Ubb			5.15338e-50	-0.455177	0.983	0.993	7.01117e-46	Rpl38			6.08875e-60	-0.734657	0.172	0.799	8.28374e-56	Tgtp2			4.85564e-81	-0.475776	0.959	0.991	6.60609e-77	Rps27			4.68448e-84	-0.724529	0.631	0.935	6.37323e-80	Junb			3.35841e-52
	8.84226e-16	-0.353589	0.285	0.682	1.20299e-11	Pet100			8.9032e-17	-0.559893	0.929	1	1.21128e-12	Hspa8			1.21741e-49	-0.645091	0.252	0.741	1.65629e-45	S100a4			1.75687e-59	-0.83525	0.311	0.869	2.39022e-55	Adgrl4			7.46355e-73	-0.474648	0.797	0.974	1.01542e-68	Ndufb1-ps			6.65287e-81	-0.435876	0.945	0.97	9.05123e-77	Rps27			7.55261e-52
	9.78763e-16	-0.509115	0.199	0.566	1.33161e-11	Btg2			2.25491e-16	-0.74707	0.604	0.933	3.0678e-12	Ubc			6.25503e-49	-0.44862	0.989	0.997	8.50997e-45	Rpl37a			7.1224e-58	-0.520544	0.095	0.68	9.69003e-54	Hlf			5.19293e-72	-0.386403	0.989	0.998	7.06497e-68	Rpl37a			2.21997e-79	-0.636114	0.244	0.669	3.02027e-75	Btg2			8.15722e-47
	1.00396e-15	-0.49102	0.175	0.527	1.36589e-11	Irf7			1.17056e-15	-0.470881	0.964	1	1.59255e-11	Rps29			1.15879e-48	-0.550304	0.795	0.964	1.57653e-44	Ndufa3			7.23469e-57	-0.728027	0.333	0.903	9.84279e-53	Vamp5			6.83191e-70	-0.31028	0.188	0.626	9.29482e-66	Cox17			4.1987e-79	-0.349839	0.994	0.997	5.71233e-75	Rpl37			7.09795e-41
	2.83818e-15	-0.412766	1	1	3.86134e-11	Actb			5.13513e-15	-0.515869	0.954	0.99	6.98635e-11	Rps27			2.59218e-48	-0.846574	0.881	0.987	3.52666e-44	Ifi27l2a			1.66885e-56	-0.457911	0.101	0.695	2.27047e-52	Nrgn			1.15182e-67	-0.364238	1	0.998	1.56705e-63	Rpl37			5.01299e-78	-0.279236	1	1	6.82017e-74	Actb			1.19241e-39
	6.21688e-15	-0.355305	0.991	1	8.45807e-11	Rpl37a			1.15162e-14	-0.781598	0.436	0.857	1.56678e-10	Zfp36			5.97221e-48	-0.552092	0.806	0.948	8.12519e-44	Ndufb1-ps			1.06085e-54	-0.438687	0.079	0.633	1.44329e-50	Stxbp4			9.04461e-67	-0.298307	1	1	1.23052e-62	Actb			1.64046e-75	-0.605151	0.63	0.915	2.23185e-71	Ubc			3.51335e-39
	7.05243e-15	-0.46218	0.665	0.938	9.59483e-11	Ubc			6.59005e-14	-0.407169	0.936	0.99	8.96577e-10	Rps21			2.47114e-41	-0.381205	0.999	1	3.36198e-37	Psap			2.26866e-54	-0.568723	0.17	0.772	3.08651e-50	Gcnt2			1.14548e-65	-0.389146	0.983	0.993	1.55843e-61	Rps21			8.95902e-73	-0.609868	0.311	0.738	1.21887e-68	Ier5			1.33691e-34
	7.18466e-15	-0.519022	0.413	0.798	9.77472e-11	Ier5			9.27563e-14	-0.433807	0.896	0.99	1.26195e-09	Laptm5			2.66972e-41	-0.44001	0.98	0.99	3.63215e-37	Laptm5			4.2549e-54	-0.519532	0.135	0.737	5.78879e-50	Ube2l6			5.06286e-65	-0.773473	0.663	0.918	6.88802e-61	Zfp36			1.86759e-71	-0.401361	0.968	0.992	2.54086e-67	Ubb			2.8234e-34
	1.34508e-14	-0.388243	0.099	0.38	1.82998e-10	P2ry6			2.39536e-13	-0.333022	0.993	0.99	3.25889e-09	Rpl39			6.81174e-39	-0.267586	1	1	9.26737e-35	Rpl41			2.31554e-52	-0.405357	0.087	0.649	3.15029e-48	Myct1			9.03936e-64	-0.487343	0.238	0.647	1.2298e-59	Btg2			5.0133e-70	-0.331347	0.986	0.994	6.82059e-66	Rpl37a			8.78007e-34
	2.32264e-14	-0.359646	0.698	0.953	3.15996e-10	Ndufa3			2.80489e-13	-0.365449	0.039	0.314	3.81605e-09	Ccpg1			8.2569e-37	-0.531965	0.576	0.869	1.12335e-32	Atp5k			3.99522e-52	-0.500086	0.162	0.753	5.4355e-48	Meis1			1.14773e-63	-0.356723	0.235	0.666	1.56148e-59	Gm11808			1.84299e-67	-0.512217	0.762	0.966	2.50739e-63	Ifitm2			2.34082e-33
	2.91679e-14	-0.300656	0.952	1	3.9683e-10	Atp5e			3.45607e-13	-0.460939	0.836	1	4.70198e-09	Unc93b1			7.12125e-35	-0.286089	0.996	0.99	9.68846e-31	Rpl37			8.80966e-52	-0.43973	0.168	0.768	1.19855e-47	Osbpl1a			4.02923e-61	-0.293622	0.999	1	5.48177e-57	Rpl41			1.61703e-64	-0.572691	0.344	0.744	2.19996e-60	Pim1			8.48031e-33
	7.42477e-14	-0.313358	0.955	0.992	1.01014e-09	Itm2b			4.07356e-13	-0.51131	0.932	1	5.54208e-09	Grn			2.42593e-34	-0.323616	0.987	0.984	3.30047e-30	Rps21			4.0356e-49	-0.307809	0.055	0.537	5.49043e-45	F2rl3			4.38107e-61	-0.733137	0.533	0.881	5.96045e-57	Jun			3.43603e-64	-0.480803	0.146	0.506	4.67473e-60	Ifi47			3.66107e-32
	8.51089e-14	-0.326265	0.08	0.333	1.15791e-09	Tgtp2			1.14065e-12	-0.613098	0.232	0.638	1.55186e-08	Ifi47			2.65283e-33	-0.438081	0.881	0.954	3.60917e-29	Mrpl33			1.71555e-48	-0.677326	0.642	0.985	2.33401e-44	Adgrg1			1.52965e-59	-0.409557	0.998	0.995	2.08109e-55	Crip1			6.33276e-62	-0.449273	0.657	0.944	8.61572e-58	Ndufa3			1.26584e-30
	3.86985e-13	-0.269792	0.989	1	5.26494e-09	Rpl39			2.82449e-12	-0.428394	0.789	0.99	3.84272e-08	Tmbim6			8.64233e-33	-0.536248	0.791	0.948	1.17579e-28	Ubc			4.322e-47	-0.430667	0.188	0.741	5.88008e-43	Chtf8			2.62346e-59	-0.311718	0.974	0.991	3.56922e-55	Atp5e			8.29367e-62	-0.590189	0.687	0.942	1.12835e-57	Ier2			1.26484e-28
	4.12575e-13	-0.276886	0.996	1	5.61308e-09	Rpl37			7.73395e-12	-0.353181	1	1	1.0522e-07	Actb			1.03411e-32	-0.452627	0.885	0.964	1.40691e-28	Anxa2			7.88557e-47	-0.450761	0.198	0.772	1.07283e-42	Eng			9.78286e-59	-0.330902	0.997	0.998	1.33096e-54	Rpl39			3.67086e-60	-0.391141	0.119	0.45	4.99421e-56	Fosb			1.84908e-28
	4.50763e-13	-0.435881	0.838	0.984	6.13263e-09	Unc93b1			1.31672e-11	-0.44199	0.164	0.543	1.7914e-07	Rnf122			1.23462e-32	-0.50102	0.89	0.98	1.6797e-28	Lsp1			4.17026e-46	-0.596464	0.493	0.927	5.67363e-42	Bin2			1.56992e-57	-0.391164	0.998	1	2.13588e-53	Hspa8			4.02528e-59	-0.464384	0.433	0.827	5.47639e-55	Atp5k			2.01042e-26
	5.86841e-13	-0.359603	0.507	0.853	7.98398e-09	Atp5k			1.66512e-11	-0.51056	0.457	0.867	2.26539e-07	Pacsin1			6.91468e-32	-0.561935	0.286	0.679	9.40742e-28	Btg2			3.42089e-45	-0.353169	0.071	0.552	4.65412e-41	Dkkl1			2.19021e-57	-0.387361	0.795	0.981	2.97978e-53	Tomm7			4.26814e-58	-0.581443	0.48	0.858	5.80681e-54	Dusp1			2.03928e-25
	9.71222e-13	-0.65394	0.961	1	1.32135e-08	Psap			3.25925e-11	-0.451933	0.189	0.571	4.43421e-07	Hibadh			9.03571e-32	-0.419734	0.948	0.987	1.22931e-27	S100a6			1.72759e-44	-0.314147	0.028	0.436	2.35038e-40	Vldlr			6.31763e-57	-0.373243	0.984	0.998	8.59513e-53	Rpl36			1.67799e-57	-0.584199	0.911	0.962	2.28291e-53	Ifi27l2a			1.72761e-24
	2.49713e-12	-0.267271	0.257	0.612	3.39735e-08	Il16			4.07877e-11	-0.620755	0.779	0.971	5.54916e-07	Ctsl			1.47434e-31	-0.286347	0.992	0.987	2.00584e-27	Rpl39			1.95578e-44	-0.371859	0.061	0.514	2.66084e-40	Lat			8.72764e-57	-0.697794	0.617	0.904	1.1874e-52	Fos			3.35915e-55	-0.527416	0.186	0.519	4.57012e-51	Cd177			3.33724e-24
	2.52807e-12	-0.290263	0.115	0.372	3.43944e-08	Hk2			5.27703e-11	-0.532841	0.521	0.857	7.1794e-07	Litaf			2.4828e-30	-0.581338	0.516	0.852	3.37785e-26	Slfn1			1.97529e-44	-0.337846	0.095	0.606	2.68738e-40	Slc22a3			1.02015e-56	-0.304072	0.144	0.486	1.38791e-52	Irf1			1.03882e-54	-0.378396	0.069	0.329	1.41332e-50	Oasl2			2.47033e-23
	3.50448e-12	-0.569015	0.371	0.713	4.76784e-08	Fos			5.65586e-11	-0.46195	0.193	0.562	7.69479e-07	Rab33b			2.95561e-30	-0.296196	0.999	0.99	4.02111e-26	Coro1a			3.86801e-44	-0.33403	0.093	0.587	5.26243e-40	Tmem98			3.99772e-56	-0.323271	0.284	0.72	5.4389e-52	Pet100			1.34502e-54	-0.321668	0.155	0.511	1.8299e-50	Gm11808			5.50816e-23
	4.37564e-12	-0.429807	0.391	0.744	5.95306e-08	Stat1			9.04915e-11	-0.337676	0.957	1	1.23114e-06	Rpl36			3.63548e-30	-0.515885	0.04	0.289	4.94607e-26	Hspa1a			2.29452e-43	-0.277559	0.016	0.398	3.1217e-39	Esam			6.21458e-56	-0.388138	0.78	0.967	8.45493e-52	Atp5md			1.55705e-54	-0.317739	0.964	0.982	2.11836e-50	Rpl36			1.83358e-22
	5.9443e-12	-0.584207	0.598	0.884	8.08722e-08	Zfp36			1.08807e-10	-0.306225	1	1	1.48033e-06	Tyrobp			7.07773e-30	-0.694429	0.709	0.918	9.62925e-26	Zfp36			2.38616e-43	-0.459444	0.988	1	3.24637e-39	Ubb			2.93247e-54	-0.348766	0.943	0.988	3.98962e-50	Cox7c			2.12588e-54	-0.515376	0.093	0.375	2.89226e-50	Isg15			1.11425e-21
	8.01253e-12	-0.739111	0.251	0.574	1.09011e-07	S100a9			1.56106e-10	-0.366626	0.282	0.724	2.12382e-06	Atp5k			5.23115e-29	-0.457173	0.805	0.918	7.11698e-25	Itgb7			2.84494e-43	-0.409327	0.998	1	3.87054e-39	Rps29			3.32549e-53	-0.565979	0.566	0.911	4.52433e-49	Junb			8.09379e-54	-0.309169	0.96	0.981	1.10116e-49	Rps21			6.20074e-21
	8.16369e-12	-0.253069	0.168	0.481	1.11067e-07	Evl			2.78109e-10	-0.442398	0.711	0.952	3.78368e-06	Cyth4			1.12021e-28	-0.285665	0.045	0.295	1.52405e-24	Cryab			3.52363e-43	-0.293712	0.038	0.456	4.7939e-39	Gm45021			3.76473e-51	-0.313849	0.934	0.991	5.12192e-47	Atp5j2			3.56117e-53	-0.401974	0.089	0.367	4.84498e-49	Clec2i			1.05008e-20
	1.48836e-11	-0.579753	0.255	0.543	2.02491e-07	Slamf7			3.58149e-10	-0.785	0.446	0.8	4.87262e-06	Jun			1.46788e-28	-0.51329	0.421	0.774	1.99706e-24	Fcgr1			5.37374e-43	-0.553041	0.125	0.645	7.31097e-39	Rgs1			5.24357e-49	-0.48189	0.732	0.928	7.13388e-45	Ubc			1.92453e-52	-0.411562	0.664	0.941	2.61832e-48	Tomm7			1.89857e-20
	1.89147e-11	-0.316318	0.741	0.969	2.57334e-07	Tomm7			5.74849e-10	-0.342088	0.079	0.352	7.82082e-06	Sh2d3c			3.20069e-28	-0.375665	0.904	0.97	4.35454e-24	Pld4			8.5227e-43	-0.370387	0.059	0.51	1.15951e-38	Pdzk1ip1			1.58345e-48	-0.416743	0.315	0.696	2.15429e-44	Lgals9			7.46743e-52	-0.448002	0.317	0.711	1.01594e-47	Mndal			2.85083e-20
	2.17356e-11	-0.313631	0.98	1	2.95713e-07	Rps21			8.24631e-10	-0.428003	0.614	0.905	1.12191e-05	Cd37			6.59676e-28	-0.447363	0.446	0.787	8.97489e-24	Plod3			1.34921e-42	-0.271741	0.053	0.494	1.8356e-38	Scarf1			3.46138e-48	-0.380519	0.208	0.551	4.70921e-44	Ifi47			5.71094e-51	-0.558108	0.259	0.609	7.76974e-47	Slfn1			3.03474e-20
	2.18617e-11	-0.34068	0.242	0.574	2.97428e-07	Irf1			8.86172e-10	-0.366383	0.232	0.629	1.20564e-05	Pet100			8.48485e-28	-0.716602	0.103	0.407	1.15436e-23	Ngp			1.32364e-41	-0.541931	0.547	0.938	1.80082e-37	Cd81			1.34315e-44	-0.31943	0.94	0.979	1.82735e-40	Snrpg			2.54063e-50	-0.358197	0.133	0.447	3.45653e-46	Irf1			3.90242e-20
	3.62761e-11	-0.292124	0.305	0.682	4.93536e-07	Ypel3			1.12459e-09	-0.456014	0.296	0.667	1.53001e-05	Cd180			1.91891e-27	-0.586085	0.659	0.898	2.61068e-23	Junb			2.39041e-41	-0.354523	0.069	0.521	3.25216e-37	Rtp4			2.19058e-44	-0.409146	0.376	0.736	2.98028e-40	S100a4			1.41771e-48	-0.293316	0.934	0.989	1.9288e-44	Atp5e			7.91288e-20
	3.8832e-11	-0.794657	0.581	0.837	5.2831e-07	Ifi27l2a			1.16582e-09	-0.385463	0.886	0.99	1.5861e-05	Selplg			3.84183e-27	-0.499551	0.84	0.97	5.22681e-23	Ms4a4c			2.84157e-41	-0.570115	0.747	0.95	3.86596e-37	Lgals9			7.07166e-42	-0.419105	0.776	0.958	9.621e-38	Ifitm2			3.02973e-48	-0.449183	0.423	0.781	4.12195e-44	S100a4			8.3518e-20
	4.61799e-11	-0.278514	0.983	1	6.28278e-07	Rpl36			1.31415e-09	-0.416673	0.268	0.638	1.78791e-05	Irf1			3.88408e-27	-0.360443	0.798	0.931	5.28429e-23	Tomm7			3.79844e-41	-0.317031	0.143	0.687	5.16778e-37	Tfr2			1.15556e-41	-0.428038	0.246	0.586	1.57214e-37	Ier5			2.1915e-47	-0.4187	0.286	0.645	2.98153e-43	Ighm			1.94192e-18
	5.86526e-11	-0.253151	0.199	0.504	7.97968e-07	Selenop			1.38015e-09	-0.402539	0.15	0.467	1.87769e-05	BC147527			6.43062e-27	-0.473266	0.332	0.695	8.74886e-23	Ier5			8.18541e-41	-0.4703	0.281	0.807	1.11363e-36	Msi2			1.49154e-40	-0.28327	0.93	0.991	2.02925e-36	Sec61g			1.13659e-46	-0.400715	0.186	0.514	1.54634e-42	Atf3			5.73461e-18
	7.94904e-11	-0.319402	0.678	0.938	1.08147e-06	Rsrp1			1.44449e-09	-0.470592	0.368	0.724	1.96522e-05	Ndufb1-ps			6.52577e-27	-0.312481	0.946	0.987	8.87831e-23	Sec61g			6.07409e-40	-0.291919	0.046	0.452	8.26379e-36	Ddx58			4.32495e-39	-0.435136	0.466	0.808	5.88409e-35	Pim1			1.69366e-46	-0.528942	0.587	0.834	2.30422e-42	Ms4a4c			6.99009e-18
	9.01091e-11	-0.330465	0.886	0.992	1.22593e-06	S100a11			1.60278e-09	-0.492031	0.418	0.79	2.18058e-05	Stat1			2.29315e-26	-0.327248	0.996	1	3.11983e-22	Hspa8			6.78226e-40	-0.413057	0.994	1	9.22727e-36	Hspa8			4.42385e-39	-0.340532	0.713	0.944	6.01865e-35	Son			6.58276e-46	-0.305097	0.12	0.406	8.95585e-42	Xaf1			7.56709e-18
	1.03697e-10	-0.304251	0.998	1	1.4108e-06	H2-D1			1.6636e-09	-0.489656	0.525	0.886	2.26332e-05	Ier5			3.36734e-26	-0.42771	0.567	0.839	4.58127e-22	Ap1s2			8.90603e-40	-0.590307	0.453	0.888	1.21167e-35	Il2rg			9.23918e-39	-0.437227	0.8	0.956	1.25699e-34	Ier2			3.14998e-45	-0.273029	0.025	0.198	4.28555e-41	Rtp4			1.76659e-17
	1.47102e-10	-0.413872	0.255	0.566	2.00132e-06	Phf11b			1.67317e-09	-0.397264	0.829	0.971	2.27634e-05	Pld4			5.53373e-26	-0.431723	0.675	0.898	7.52863e-22	Cap1			9.25649e-40	-0.43017	0.998	1	1.25935e-35	Rps28			8.83598e-38	-0.422869	0.738	0.916	1.20214e-33	Itgb7			3.0144e-44	-0.484159	0.327	0.682	4.10109e-40	Rhob			1.94203e-17
	1.86332e-10	-0.276674	0.024	0.163	2.53504e-06	Rtp4			1.71005e-09	-0.37393	0.893	1	2.32653e-05	Lsp1			6.39606e-26	-0.630733	0.096	0.377	8.70183e-22	Ifit3			1.59195e-39	-0.354322	0.139	0.656	2.16585e-35	Sdsl			1.69524e-37	-0.295118	0.119	0.364	2.30637e-33	Slfn1			3.27925e-44	-0.278599	0.097	0.359	4.46142e-40	Padi2			1.99064e-17
	4.0421e-10	-0.324861	0.682	0.922	5.49928e-06	Ndufb1-ps			1.83236e-09	-0.291818	0.982	1	2.49293e-05	Rpl37a			2.44848e-25	-0.506213	0.76	0.957	3.33115e-21	Lst1			1.86533e-39	-0.635	0.554	0.919	2.53778e-35	Ifi27			3.53482e-37	-0.309301	0.963	0.993	4.80912e-33	Laptm5			1.51825e-43	-0.420539	0.263	0.601	2.06557e-39	Lgals9			2.47204e-17
	4.37002e-10	-0.29524	0.078	0.279	5.94541e-06	Phf11a			2.59992e-09	-0.351645	0.836	0.981	3.5372e-05	Sec61g			5.48374e-25	-0.355706	0.255	0.593	7.46063e-21	Gm11808			3.43606e-39	-0.535715	0.519	0.961	4.67477e-35	Dapp1			4.23144e-37	-0.293006	0.868	0.965	5.75687e-33	Atp5mpl			1.01285e-42	-0.436233	0.248	0.569	1.37798e-38	Slfn5			4.48869e-17
	5.87098e-10	-0.432635	0.169	0.419	7.98747e-06	Gm21188			3.10862e-09	-0.459271	0.446	0.79	4.22928e-05	Ndufa3			1.38229e-24	-0.258682	0.977	0.98	1.8806e-20	Atp5e			8.86164e-39	-0.520282	0.44	0.88	1.20563e-34	Tspan13			1.09285e-35	-0.396524	0.426	0.776	1.48682e-31	Dusp1			1.29988e-42	-0.362844	0.664	0.935	1.76849e-38	Ndufb1-ps			1.04711e-16
	6.7332e-10	-0.490629	0.547	0.853	9.16052e-06	Junb			3.74604e-09	-0.422929	0.1	0.371	5.09648e-05	Gm11808			1.94772e-24	-0.66992	0.549	0.813	2.64988e-20	Fos			1.55746e-38	-0.275223	0.087	0.529	2.11893e-34	Prkd2			1.2001e-33	-0.343883	0.575	0.874	1.63273e-29	Dnaja1			1.472e-42	-0.312648	0.836	0.979	2.00265e-38	Cox7c			2.24631e-16
	9.36892e-10	-0.303094	0.87	0.984	1.27464e-05	Sec61g			6.14379e-09	-0.274655	0.043	0.248	8.35862e-05	H2-T24			7.32598e-24	-0.38663	0.782	0.921	9.967e-20	Aldh2			2.87229e-38	-0.40653	0.184	0.691	3.90775e-34	Padi4			1.97105e-33	-0.33873	0.404	0.741	2.68161e-29	Mndal			1.65652e-41	-0.316304	0.134	0.417	2.25369e-37	Oas1a			4.39575e-16
	1.08921e-09	-0.421394	0.114	0.341	1.48188e-05	Cd83			7.5013e-09	-0.413834	0.493	0.848	0.000102055	Cnp			8.97992e-24	-0.470227	0.69	0.928	1.22172e-19	Ahnak			3.49588e-38	-0.518682	0.358	0.826	4.75614e-34	Plp2			6.01964e-32	-0.290685	0.599	0.897	8.18972e-28	Dpm3			4.13081e-41	-0.503731	0.203	0.51	5.61997e-37	Irf7			6.38167e-16
	1.34075e-09	-0.643248	0.007	0.101	1.8241e-05	Dntt			1.09129e-08	-0.33105	0.211	0.552	0.00014847	Samsn1			9.99028e-24	-0.325662	0.901	0.954	1.35918e-19	Ubl5			4.96217e-38	-0.627751	0.299	0.753	6.75104e-34	S100a6			6.7366e-32	-0.401032	0.341	0.654	9.16514e-28	Stat1			6.60001e-41	-0.477474	0.462	0.768	8.97931e-37	Klf6			8.25147e-16
	1.43315e-09	-0.311369	0.389	0.698	1.9498e-05	Cnp			1.09378e-08	-0.342991	0.125	0.41	0.000148808	Zup1			1.99736e-23	-0.327767	0.223	0.57	2.7174e-19	Rasgrp4			5.68818e-38	-0.426316	0.218	0.722	7.73877e-34	Hoxa9			8.29456e-32	-0.311069	0.788	0.956	1.12848e-27	Aldh2			2.10417e-40	-0.37021	0.35	0.706	2.86272e-36	Plod3			1.21877e-15
	1.72034e-09	-0.585365	0.242	0.519	2.34053e-05	S100a8			1.10799e-08	-0.339833	0.111	0.381	0.000150742	Tmem86a			3.95193e-23	-0.536804	0.571	0.849	5.3766e-19	Klf2			7.61725e-38	-0.289177	0.071	0.494	1.03633e-33	Gch1			1.10386e-31	-0.318608	0.43	0.773	1.5018e-27	Ifi203			3.31227e-39	-0.283256	0.106	0.356	4.50634e-35	Ppp1r15a			1.90405e-15
	1.87403e-09	-0.267182	0.166	0.403	2.54962e-05	Trf			1.44038e-08	-0.54494	0.375	0.695	0.000195964	Txnip			4.82019e-23	-0.413679	0.475	0.79	6.55787e-19	Selenop			1.17694e-37	-0.511642	0.517	0.938	1.60123e-33	Zyx			1.58366e-31	-0.278244	0.709	0.942	2.15456e-27	Ndufa1			8.57648e-39	-0.27248	0.135	0.407	1.16683e-34	Stxbp6			1.91993e-15
	1.95905e-09	-0.307065	0.346	0.674	2.66528e-05	Klf2			2.83143e-08	-0.28597	0.025	0.19	0.000385216	Grm8			9.49824e-23	-0.264978	0.983	0.984	1.29224e-18	Cdc42			4.38167e-37	-0.412553	0.168	0.668	5.96126e-33	Gimap6			9.09544e-31	-0.253131	0.175	0.439	1.23743e-26	Irf7			1.34622e-37	-0.330472	0.662	0.915	1.83153e-33	Atp5md			2.40566e-15
	2.28632e-09	-0.303549	0.277	0.566	3.11054e-05	Plin2			4.44098e-08	-0.378596	0.714	0.962	0.000604195	Fyb			1.97259e-22	-0.359895	0.902	0.97	2.68371e-18	Slfn2			5.92808e-37	-0.31773	0.174	0.68	8.06515e-33	CAAA01147332.1			1.09062e-30	-0.328613	0.595	0.881	1.48379e-26	mt-Nd3			2.94681e-37	-0.381544	0.267	0.594	4.00914e-33	Stat1			2.55148e-15
	2.43427e-09	-0.258181	0.305	0.628	3.31182e-05	Cd180			5.44189e-08	-0.426767	0.511	0.848	0.000740369	Ech1			2.99014e-22	-0.644544	0.56	0.78	4.06809e-18	Jun			6.88394e-37	-0.350491	0.19	0.71	9.3656e-33	Uba7			1.1048e-28	-0.30539	0.641	0.918	1.50308e-24	Cap1			4.68239e-36	-0.33876	0.359	0.711	6.37039e-32	Ehd4			3.90708e-15
	6.0513e-09	-0.272252	0.214	0.488	8.2328e-05	Camk1d			5.68812e-08	-0.480853	0.154	0.429	0.000773869	Tubb2a			4.19382e-22	-0.529123	0.844	0.925	5.70569e-18	Ifi47			7.23719e-37	-0.358349	0.093	0.529	9.84619e-33	Mc5r			1.96705e-27	-0.681782	0.793	0.907	2.67618e-23	Ifi27l2a			1.89166e-35	-0.304321	0.067	0.257	2.5736e-31	Cd24a			4.80212e-15
	7.98171e-09	-0.273693	0.575	0.86	0.000108591	Laptm4a			5.73666e-08	-0.378846	0.429	0.81	0.000780472	Sp140			4.27006e-22	-0.293615	0.929	0.99	5.80942e-18	Cox7c			8.70562e-37	-0.332743	0.02	0.355	1.1844e-32	Slc16a11			2.05683e-27	-0.257445	0.451	0.797	2.79831e-23	Anapc13			2.36503e-35	-0.27857	0.822	0.966	3.21762e-31	Atp5j2			7.04438e-15
	1.49628e-08	-0.361553	0.665	0.922	0.000203569	Pld4			6.12082e-08	-0.438084	0.314	0.676	0.000832738	Blnk			6.23835e-22	-0.32157	0.816	0.925	8.48727e-18	Atp5md			1.443e-36	-0.273671	0.135	0.625	1.9632e-32	Insl6			2.93093e-27	-0.28236	0.202	0.444	3.98753e-23	Hist1h4d			8.69024e-35	-0.37802	0.598	0.861	1.18231e-30	Itgb7			9.82246e-15
	1.80422e-08	-0.47594	0.182	0.411	0.000245464	Fcgr2b			6.6021e-08	-0.430423	0.532	0.895	0.000898215	Cd68			9.73272e-22	-0.363957	0.924	0.977	1.32414e-17	Ly86			1.98974e-36	-0.342198	0.131	0.606	2.70704e-32	Itih5			9.18984e-27	-0.268923	0.534	0.846	1.25028e-22	Tsc22d4			2.96119e-34	-0.319944	0.38	0.744	4.0287e-30	Tsc22d4			1.59068e-14
	2.0336e-08	-0.252075	0.02	0.132	0.000276672	Skint3			7.11335e-08	-0.353641	0.161	0.448	0.000967771	Scimp			2.18744e-21	-0.374245	0.416	0.728	2.97601e-17	Add3			2.15227e-36	-0.288656	0.103	0.56	2.92816e-32	Zfp608			1.59817e-26	-0.255165	0.915	0.986	2.17431e-22	Rbm39			3.80277e-34	-0.296806	0.228	0.545	5.17367e-30	Pet100			1.73144e-14
	2.37032e-08	-0.333125	0.216	0.465	0.000322482	Ifi47			7.32893e-08	-0.397975	0.321	0.676	0.000997101	Card11			3.7668e-21	-0.396451	0.605	0.852	5.12473e-17	Bin2			3.48928e-36	-0.337981	0.065	0.467	4.74716e-32	Oasl2			9.53808e-26	-0.261114	0.665	0.916	1.29766e-21	Metap2			1.85438e-33	-0.268107	0.194	0.487	2.52288e-29	Vill			4.55157e-14
	2.51861e-08	-0.391811	0.762	0.953	0.000342656	Gm2a											1.38447e-20	-0.425798	0.976	0.993	1.88357e-16	Samhd1			9.65609e-36	-0.383057	0.242	0.776	1.31371e-31	Epsti1			2.76151e-24	-0.264357	0.469	0.78	3.75704e-20	Rbis			4.17064e-33	-0.314733	0.565	0.875	5.67415e-29	Son			5.61202e-14
	2.71444e-08	-0.297048	0.441	0.744	0.0003693	Irf5											1.40766e-20	-0.323089	0.764	0.921	1.91512e-16	Ndufa1			2.63296e-35	-0.336842	0.145	0.614	3.58214e-31	Ddah2			7.03739e-24	-0.34027	0.918	0.993	9.57437e-20	Lars2			5.58254e-33	-0.25881	0.983	0.992	7.59505e-29	Hspa8			9.68663e-14
	2.93921e-08	-0.271949	0.46	0.729	0.00039988	Rab1b											1.83391e-20	-0.441283	0.832	0.954	2.49503e-16	Ccr2			2.84854e-35	-0.526089	0.414	0.865	3.87543e-31	Glul			7.67447e-24	-0.275695	0.672	0.9	1.04411e-19	Top1			9.56448e-33	-0.282494	0.254	0.573	1.30125e-28	Sp110			1.15498e-13
	4.92765e-08	-0.263505	0.035	0.163	0.000670407	Oasl2											2.98297e-20	-0.434634	0.516	0.793	4.05833e-16	Ifi211			4.25857e-35	-0.268968	0.131	0.614	5.79379e-31	P2ry14			2.07976e-23	-0.392698	0.046	0.168	2.82952e-19	Cd34			1.17234e-32	-0.303713	0.332	0.673	1.59496e-28	Ccnl1			2.06896e-13
	5.9794e-08	-0.317266	0.03	0.147	0.000813497	Hspa1a											3.989e-20	-0.292068	0.888	0.964	5.42703e-16	Atp5mpl			9.57206e-35	-0.42029	0.857	0.985	1.30228e-30	Aldh2			8.43715e-23	-0.32236	0.938	0.981	1.14787e-18	Lsp1			2.31497e-32	-0.372327	0.012	0.125	3.14952e-28	Hspa1a			3.26725e-13
	6.29151e-08	-0.377855	0.425	0.705	0.000855959	Clic4											4.79517e-20	-0.317395	0.953	0.977	6.52382e-16	S100a11			1.00764e-34	-0.431442	0.907	0.981	1.37089e-30	Ywhaz			2.13517e-22	-0.25229	0.883	0.979	2.90489e-18	Psme1			3.74328e-32	-0.358669	0.23	0.521	5.09274e-28	Zbp1			3.60598e-13
	7.10632e-08	-0.411888	0.464	0.744	0.000966815	Jun											5.50172e-20	-0.413128	0.709	0.918	7.48509e-16	Rnase6			1.14694e-34	-0.455989	0.723	0.942	1.56041e-30	Ifitm2			2.35842e-22	-0.255021	0.763	0.93	3.20863e-18	Tra2b			4.68898e-32	-0.269538	0.945	0.984	6.37936e-28	Lsp1			3.89965e-13
																	5.97895e-20	-0.292406	0.226	0.525	8.13436e-16	Cox17			1.5435e-34	-0.28662	0.063	0.448	2.09994e-30	Gnb4			2.40593e-22	-0.281885	0.506	0.787	3.27327e-18	Ighm			9.27274e-32	-0.347516	0.438	0.77	1.26156e-27	Sp100			4.33162e-13
																	6.2817e-20	-0.259143	0.945	0.954	8.54625e-16	Atp5j2			2.12496e-34	-0.294578	0.158	0.649	2.891e-30	Tmem40			1.2692e-21	-0.259289	0.494	0.794	1.72675e-17	Cyth4			1.58533e-31	-0.351005	0.699	0.891	2.15684e-27	Gm21188			5.47479e-13
																	8.10579e-20	-0.569207	0.946	0.984	1.10279e-15	Lars2			2.35427e-34	-0.428505	0.337	0.83	3.20299e-30	Acap1			2.24556e-21	-0.355958	0.709	0.886	3.05509e-17	Lst1			1.76311e-31	-0.262397	0.088	0.286	2.39872e-27	Fcgr1			6.11093e-13
																	9.54239e-20	-0.492479	0.737	0.895	1.29824e-15	Ifitm2			3.05521e-34	-0.312159	0.113	0.552	4.15661e-30	Otos			5.25479e-21	-0.261792	0.049	0.168	7.14915e-17	Nkg7			5.20014e-31	-0.349074	0.118	0.345	7.07479e-27	Ngp			7.21137e-13
																	1.2865e-19	-0.549439	0.317	0.62	1.75028e-15	Slfn5			4.49728e-34	-0.469185	0.283	0.768	6.11855e-30	Tsc22d1			3.94573e-20	-0.252984	0.908	0.916	5.36816e-16	Pld4			8.75016e-31	-0.352243	0.426	0.749	1.19046e-26	Txnip			1.00279e-12
																	2.13365e-19	-0.366212	0.683	0.866	2.90283e-15	Fam111a			5.37921e-34	-0.478781	0.721	0.961	7.31842e-30	Ptprcap			1.40195e-19	-0.270778	0.505	0.806	1.90735e-15	Sp100			1.38636e-30	-0.253869	0.945	0.981	1.88614e-26	Laptm5			1.03163e-12
																	3.10294e-19	-0.426882	0.747	0.902	4.22154e-15	Ier2			5.58184e-34	-0.475873	0.703	0.954	7.59409e-30	Crip1			5.86057e-19	-0.347004	0.649	0.813	7.97331e-15	Ms4a4c			4.01728e-30	-0.262955	0.139	0.38	5.46551e-26	Krt80			1.34941e-12
																	3.19706e-19	-0.374452	0.231	0.521	4.3496e-15	Ifi213			5.65424e-34	-0.342412	0.206	0.695	7.6926e-30	Prdx4			2.58154e-18	-0.718471	0.196	0.381	3.51219e-14	H2-Aa			4.51696e-30	-0.330016	0.403	0.73	6.14532e-26	Tmcc1			1.40273e-12
																	3.59178e-19	-0.34272	0.823	0.921	4.88662e-15	Rsrp1			8.93058e-34	-0.320557	0.168	0.653	1.21501e-29	Rab37			5.44426e-18	-0.252415	0.709	0.897	7.40691e-14	Gm2a			1.54009e-29	-0.298764	0.193	0.458	2.09529e-25	Nfkbiz			1.86857e-12
																	6.63182e-19	-0.473629	0.659	0.852	9.02259e-15	Mndal			1.6262e-33	-0.847555	0.63	0.903	2.21245e-29	Tubb4b			3.79065e-17	-0.279364	0.501	0.741	5.15718e-13	Klf2			3.99498e-29	-0.291246	0.129	0.351	5.43517e-25	Ifi211			2.07606e-12
																	9.80317e-19	-0.281297	0.222	0.515	1.33372e-14	Gsn			1.75162e-33	-0.320054	0.214	0.722	2.38308e-29	AI467606			7.1976e-17	-0.645711	0.197	0.374	9.79234e-13	H2-Ab1			1.04438e-28	-0.256979	0.255	0.558	1.42088e-24	Ier3ip1			2.56758e-12
																	1.05466e-18	-0.253207	0.099	0.334	1.43486e-14	Vill			4.25354e-33	-0.317916	0.071	0.463	5.78694e-29	Irf7			2.06843e-16	-0.250994	0.125	0.285	2.81409e-12	Gbp2			1.50778e-28	-0.269067	0.868	0.979	2.05133e-24	Sec61g			2.89396e-12
																	1.49575e-18	-0.303712	0.328	0.63	2.03497e-14	Pet100			5.08338e-33	-0.384036	0.285	0.768	6.91594e-29	Tpm1			2.22055e-16	-0.299615	0.039	0.131	3.02106e-12	Ptprcap			2.63292e-28	-0.309951	0.403	0.714	3.58209e-24	Rnase6			3.8775e-12
																	7.02426e-18	-0.38197	0.358	0.675	9.55651e-14	Cd180			1.602e-32	-0.335871	0.206	0.687	2.17952e-28	Erg			5.94237e-16	-0.316133	0.781	0.93	8.0846e-12	Hspa5			7.98026e-28	-0.284476	0.429	0.743	1.08571e-23	Fam111a			4.09457e-12
																	9.4711e-18	-0.405582	0.59	0.852	1.28854e-13	Txnip			1.65646e-32	-0.532834	0.723	0.923	2.25361e-28	Cd34			6.53464e-16	-0.568696	0.149	0.304	8.89038e-12	H2-Eb1			1.47486e-27	-0.27426	0.409	0.748	2.00654e-23	Dpm3			4.52092e-12
																	1.26869e-17	-0.39316	0.43	0.731	1.72605e-13	Rgs2			1.75151e-32	-0.491699	0.584	0.954	2.38293e-28	S100a10			8.11397e-16	-0.317711	0.578	0.811	1.10391e-11	Hspd1			1.68803e-27	-0.283327	0.647	0.904	2.29657e-23	Gm2a			8.06485e-12
																	1.29004e-17	-0.345446	0.307	0.61	1.7551e-13	Susd3			1.7557e-32	-0.51338	0.523	0.865	2.38863e-28	Mospd3			1.85909e-14	-0.260945	0.791	0.928	2.52929e-10	Cnbp			3.58897e-27	-0.287071	0.694	0.898	4.88279e-23	Aldh2			8.25514e-12
																	1.56808e-17	-0.359561	0.608	0.833	2.13337e-13	Ighm			4.77717e-32	-0.486853	0.448	0.892	6.49934e-28	Ifi47			7.6158e-14	-0.30494	0.763	0.888	1.03613e-09	Samhd1			3.67993e-26	-0.381643	0.684	0.896	5.00655e-22	Klf2			8.91663e-12
																	1.99187e-17	-0.474335	0.656	0.869	2.70994e-13	Ifi203			9.84247e-32	-0.349192	0.283	0.788	1.33907e-27	Pitpnc1			1.25151e-11	-0.265359	0.156	0.29	1.70268e-07	Igfbp4			4.42661e-26	-0.364631	0.755	0.911	6.0224e-22	Lst1			9.56233e-12
																	2.48406e-17	-0.271007	0.209	0.489	3.37956e-13	Serpinb2			1.30014e-31	-0.434418	0.311	0.764	1.76884e-27	Dipk1b			3.59287e-11	-0.265499	0.877	0.944	4.8881e-07	Hsp90aa1			8.18071e-26	-0.341899	0.477	0.743	1.11299e-21	Clec4a3			1.25557e-11
																	2.81114e-17	-0.463749	0.115	0.341	3.82456e-13	Ccl2			1.31894e-31	-0.330949	0.194	0.656	1.79442e-27	Fchsd2			1.07884e-08	-0.300839	0.085	0.173	0.000146776	Cxcl2			8.60828e-26	-0.31796	0.791	0.942	1.17116e-21	Samhd1			1.40086e-11
																	5.62438e-17	-0.440656	0.109	0.334	7.65196e-13	Camp			2.6551e-31	-0.565156	0.438	0.9	3.61227e-27	Txnip			1.4929e-08	-0.274819	0.849	0.883	0.000203109	Ahnak			2.32997e-25	-0.251202	0.263	0.554	3.16992e-21	Clk1			2.03747e-11
																	6.22039e-17	-0.350625	0.611	0.846	8.46284e-13	Nfam1			3.01571e-31	-0.36368	0.19	0.649	4.10287e-27	Retreg1											3.17057e-25	-0.270771	0.588	0.879	4.31356e-21	Ndufa1			4.28845e-11
																	9.53565e-17	-0.443981	0.126	0.357	1.29733e-12	Ifit2			3.35829e-31	-0.292164	0.19	0.664	4.56896e-27	Pla2g4a			KEGG 2019 MOUSE								7.87373e-25	-0.270199	0.219	0.47	1.07122e-20	Ssrp1			4.34463e-11
																	1.18927e-16	-0.327108	0.484	0.754	1.618e-12	Ehd4			5.35533e-31	-0.388305	0.36	0.849	7.28592e-27	Treml2			Index	Name	P-value	Adjusted p-value	Odds Ratio	Combined score			8.28631e-25	-0.264657	0.752	0.931	1.12735e-20	Tpm3			5.13175e-11
																	1.20448e-16	-0.356155	0.311	0.607	1.6387e-12	Oas1a			6.56165e-31	-0.342758	0.291	0.792	8.92713e-27	Sash3			1	Leishmaniasis	0.0006396	0.00004845	19.47	277.66			1.26629e-24	-0.29551	0.407	0.716	1.72279e-20	Ifi203			5.61357e-11
																	1.43306e-16	-0.270947	0.269	0.564	1.94968e-12	Zup1			1.71826e-30	-0.465619	0.406	0.88	2.33769e-26	Rgs18			2	Antigen processing and presentation	0.0001894	0.00002869	16.91	261.73			4.07256e-23	-0.334709	0.875	0.965	5.54072e-19	Lars2			7.61524e-11
																	1.60812e-16	-0.659003	0.515	0.787	2.18785e-12	Isg15			2.53684e-30	-0.411471	0.329	0.795	3.45137e-26	Rbpms			3	Ribosome	5.97e-06	0.000001809	12.79	242.15			5.05045e-23	-0.274188	0.57	0.824	6.87113e-19	Zfp36l2			1.18506e-10
																	3.26464e-16	-0.277915	0.197	0.456	4.44155e-12	Capn2			2.61176e-30	-0.430714	0.731	0.969	3.5533e-26	Sdcbp			4	Asthma	0.0002013	0.003588	26.09	222.02			1.14036e-22	-0.254133	0.43	0.722	1.55147e-18	Tra2b			1.19899e-10
																	3.46912e-16	-0.313975	0.835	0.941	4.71974e-12	Shisa5			2.79581e-30	-0.418008	0.402	0.869	3.80371e-26	Rab38			5	Th17 cell differentiation	0.0004476	0.00004521	14.92	218.11			1.33684e-22	-0.262484	0.434	0.741	1.81877e-18	Selenop			1.31056e-10
																	3.48466e-16	-0.372758	0.772	0.928	4.74088e-12	Zbp1			2.89466e-30	-0.427619	0.414	0.888	3.93818e-26	Samsn1			6	Inflammatory bowel disease (IBD)	0.000007594	0.0002876	18.42	217.17			1.85391e-22	-0.284666	0.386	0.663	2.52224e-18	Bst2			1.3151e-10
																	8.95055e-16	-0.344753	0.361	0.669	1.21772e-11	S100a9			4.15489e-30	-0.373365	0.404	0.873	5.65273e-26	Tbrg1			7	Intestinal immune network for IgA production	0.00004510	0.001139	20.22	202.36			4.3791e-22	-0.266936	0.972	0.989	5.95776e-18	Crip1			1.38335e-10
																	1.02429e-15	-0.274926	0.751	0.902	1.39355e-11	Gm2a			5.67934e-30	-0.410999	0.362	0.819	7.72674e-26	Nfic			8	Th1 and Th2 cell differentiation	0.000003007	0.0001301	14.99	190.62			1.93513e-21	-0.286133	0.079	0.228	2.63275e-17	Mafb			1.44907e-10
																	1.2841e-15	-0.332612	0.441	0.698	1.74701e-11	Kctd12			7.412e-30	-0.435856	0.576	0.946	1.0084e-25	Nfe2											2.86298e-21	-0.281008	0.281	0.524	3.89509e-17	Ifi209			1.53672e-10
																	1.52453e-15	-0.270995	0.704	0.879	2.07412e-11	Son			8.82082e-30	-0.499823	0.414	0.815	1.20007e-25	Egfl7											4.21742e-21	-0.267747	0.084	0.235	5.7378e-17	Id1			2.0866e-10
																	1.54316e-15	-0.265401	0.364	0.685	2.09947e-11	9930111J21Rik2			1.06358e-29	-0.276503	0.133	0.544	1.447e-25	Laptm4b											2.66244e-20	-0.325081	0.203	0.417	3.62224e-16	Hist1h2ae			2.35285e-10
																	1.78342e-15	-0.325456	0.388	0.698	2.42635e-11	Hacd4			1.7696e-29	-0.38538	0.745	0.961	2.40754e-25	Ndufa3											4.11409e-20	-0.285042	0.53	0.81	5.59722e-16	Nop10			3.01514e-10
																	1.94783e-15	-0.322021	0.822	0.938	2.65002e-11	Gm21188			2.55375e-29	-0.272598	0	0.236	3.47437e-25	Syce1											6.21504e-18	-0.274954	0.066	0.19	8.45556e-14	Ccl2			3.24992e-10
																	2.52055e-15	-0.264885	0.209	0.452	3.42921e-11	Gapt			4.01944e-29	-0.471949	0.438	0.896	5.46845e-25	Stat1											1.16167e-17	-0.250859	0.499	0.751	1.58045e-13	Ap1s2			3.96409e-10
																	4.24839e-15	-0.545562	0.482	0.748	5.77993e-11	Irf7			6.0153e-29	-0.279934	0.214	0.676	8.18382e-25	Cox17											2.67824e-16	-0.337071	0.464	0.728	3.64375e-12	Hsp90aa1			4.17485e-10
																	4.90032e-15	-0.346515	0.646	0.836	6.66689e-11	Sp100			6.31411e-29	-0.284219	0.206	0.672	8.59034e-25	Rbm43											1.68596e-15	-0.31023	0.061	0.169	2.29375e-11	Rgs1			4.32338e-10
																	7.23622e-15	-0.27834	0.758	0.892	9.84487e-11	Mrps21			7.98388e-29	-0.256571	0.214	0.699	1.08621e-24	Def8											4.78989e-15	-0.253853	0.68	0.81	6.51665e-11	Plbd1			5.18713e-10
																	8.1928e-15	-0.279398	0.525	0.741	1.11463e-10	Tsc22d4			8.68758e-29	-0.313135	0.232	0.703	1.18194e-24	Nrip1											3.78962e-12	-0.346517	0.086	0.19	5.15578e-08	Cxcl2			6.75761e-10
																	1.03761e-14	-0.34328	0.88	0.967	1.41167e-10	Sat1			1.07699e-28	-0.318665	0.107	0.479	1.46525e-24	Vill											1.19883e-11	-0.273585	0.455	0.625	1.63101e-07	Gm9733			8.16816e-10
																	1.86356e-14	-0.390536	0.144	0.37	2.53538e-10	Ifit1			1.10943e-28	-0.270997	0.156	0.591	1.50938e-24	Plscr1																			1.18631e-09
																	1.877e-14	-0.297447	0.839	0.951	2.55366e-10	Ms4a6b			1.51666e-28	-0.376461	0.986	1	2.06342e-24	Rps27																			1.19475e-09
																	2.41672e-14	-0.296834	0.499	0.774	3.28795e-10	Cytip			1.74448e-28	-0.345709	0.236	0.695	2.37336e-24	Smarca2											KEGG 2019 MOUSE								1.35076e-09
																	5.32548e-14	-0.282726	0.315	0.577	7.24532e-10	Ugt1a7c			1.84513e-28	-0.463046	0.295	0.753	2.5103e-24	Irf1											Index	Name	P-value	Adjusted p-value	Odds Ratio	Combined score			1.39736e-09
																	6.04056e-14	-0.318828	0.767	0.879	8.21818e-10	Iqgap1			3.097e-28	-0.341892	1	1	4.21347e-24	Rpl38											1	TNF signaling pathway	0.000003185	0.0009650	11.16	141.31			1.47136e-09
																	6.09452e-14	-0.273702	0.328	0.61	8.29159e-10	Xaf1			3.32933e-28	-0.282738	0.998	1	4.52956e-24	Eef2											2	IL-17 signaling pathway	0.00001350	0.0008182	11.57	129.70			1.59196e-09
																	6.27138e-14	-0.294485	0.6	0.839	8.53221e-10	Akap13			3.47879e-28	-0.27747	0.168	0.595	4.73289e-24	Abhd8											3	Osteoclast differentiation	0.000008697	0.0006588	9.59	111.80			1.59855e-09
																	8.15069e-14	-0.287888	0.379	0.652	1.1089e-09	Tmcc1			4.96688e-28	-0.289505	0.996	1	6.75744e-24	Rpl36											4	Influenza A	0.000005422	0.0008214	8.35	101.30			1.93933e-09
																	9.28194e-14	-0.473893	0.631	0.843	1.26281e-09	Ccl6			5.32195e-28	-0.35001	0.277	0.741	7.24052e-24	Cxxc5											5	Ribosome	0.000005916	0.0005975	8.26	99.38			2.30236e-09
																	1.02006e-13	-0.308583	0.448	0.721	1.3878e-09	Cyth4			6.42297e-28	-0.435598	0.507	0.923	8.73845e-24	Tspan32											6	Legionellosis	0.0003351	0.009229	12.10	96.81			3.22837e-09
																	1.13012e-13	-0.274154	0.779	0.918	1.53753e-09	Csf2ra			6.60095e-28	-0.39142	0.869	0.985	8.98059e-24	Laptm5											7	Fluid shear stress and atherosclerosis	0.00001793	0.0009054	8.59	93.86			5.10145e-09
																	1.4028e-13	-0.266588	0.963	0.984	1.90851e-09	Ctss			1.03218e-27	-0.318667	0.295	0.768	1.40428e-23	Fyb											8	Measles	0.00001876	0.0008119	8.53	92.82			5.33561e-09
																	1.41914e-13	-0.274132	0.793	0.889	1.93074e-09	Cnn2			1.6778e-27	-0.431392	0.715	0.931	2.28264e-23	Ssrp1											9	Leishmaniasis	0.0005820	0.01356	10.47	78.02			9.45254e-09
																	1.43231e-13	-0.274493	0.641	0.862	1.94866e-09	Vsir			1.90359e-27	-0.457408	0.541	0.888	2.58983e-23	Hmgb3											10	NOD-like receptor signaling pathway	0.00002309	0.0008747	6.85	73.09			1.14092e-08
																	1.43356e-13	-0.302228	0.338	0.6	1.95036e-09	Nrp1			2.18196e-27	-0.255187	0.162	0.595	2.96856e-23	Camk2d																			1.14266e-08
																	1.55929e-13	-0.398742	0.011	0.111	2.12141e-09	Retnlg			2.68669e-27	-0.339169	0.857	0.981	3.65525e-23	Skp1a																			1.14932e-08
																	1.75748e-13	-0.252278	0.32	0.561	2.39105e-09	Cldnd1			5.47111e-27	-0.298787	0.277	0.749	7.44345e-23	Mob3a																			1.32864e-08
																	3.14456e-13	-0.290319	0.499	0.748	4.27817e-09	Il6ra			6.58752e-27	-0.498595	0.638	0.938	8.96233e-23	Ubc																			1.44087e-08
																	4.29636e-13	-0.261465	0.566	0.79	5.84519e-09	Sept9			8.92109e-27	-0.339569	0.467	0.907	1.21371e-22	Slc9a3r1																			1.52244e-08
																	4.31904e-13	-0.321419	0.403	0.646	5.87606e-09	Idh1			9.65875e-27	-0.349687	0.301	0.776	1.31407e-22	Chd3																			1.71549e-08
																	4.54475e-13	-0.273864	0.426	0.679	6.18314e-09	Anapc13			1.29794e-26	-0.259056	0.18	0.606	1.76584e-22	Anxa4																			2.17677e-08
																	5.86601e-13	-0.306758	0.628	0.816	7.98071e-09	Sp140			1.64029e-26	-0.404954	0.396	0.803	2.23161e-22	Pck2																			2.60346e-08
																	6.16909e-13	-0.409278	0.373	0.633	8.39304e-09	Oasl2			1.97255e-26	-0.252453	0.032	0.313	2.68365e-22	Mpl																			3.29165e-08
																	8.54588e-13	-0.299795	0.089	0.256	1.16267e-08	Cd177			2.27932e-26	-0.40887	0.059	0.367	3.10101e-22	Gem																			3.49714e-08
																	1.42326e-12	-0.273731	0.471	0.705	1.93634e-08	Ifi35			4.05882e-26	-0.262147	0.228	0.676	5.52203e-22	Mfge8																			3.50926e-08
																	1.51502e-12	-0.260331	0.364	0.62	2.06118e-08	Ier3ip1			5.57524e-26	-0.278491	0.291	0.764	7.58511e-22	Anxa11																			3.68706e-08
																	1.78626e-12	-0.302199	0.642	0.849	2.43021e-08	Tnfaip8l2			7.18485e-26	-0.370629	0.325	0.772	9.77498e-22	Tespa1																			4.10625e-08
																	1.93795e-12	-0.251543	0.99	1	2.63658e-08	Ucp2			8.57642e-26	-0.317963	0.297	0.741	1.16682e-21	Mfng																			4.2518e-08
																	2.36421e-12	-0.287793	0.7	0.872	3.21651e-08	Lyn			1.44536e-25	-0.44685	0.424	0.857	1.96641e-21	Ripor1																			4.45228e-08
																	2.42539e-12	-0.431652	0.433	0.679	3.29974e-08	Phf11b			2.90958e-25	-0.336832	0.885	0.958	3.95848e-21	Tpm3																			4.87653e-08
																	3.62572e-12	-0.254335	0.827	0.905	4.9328e-08	Selplg			3.85608e-25	-0.398359	0.846	0.954	5.24619e-21	Lmo2
																	3.68097e-12	-0.343274	0.634	0.833	5.00795e-08	Ifi209			3.89335e-25	-0.259805	0.263	0.726	5.2969e-21	Sh3gl1
																	4.62366e-12	-0.250903	0.25	0.475	6.2905e-08	Cmpk2			1.00069e-24	-0.392669	0.568	0.907	1.36144e-20	Tap2
																	7.03482e-12	-0.260858	0.706	0.879	9.57088e-08	Cops9			1.24851e-24	-0.546214	0.477	0.849	1.6986e-20	Ly6a
																	7.16838e-12	-0.269641	0.475	0.715	9.75258e-08	Tpst2			2.02269e-24	-0.387994	0.58	0.931	2.75188e-20	H2-T22
																	7.91066e-12	-0.255982	0.291	0.534	1.07625e-07	Prkx			3.11263e-24	-0.370317	0.451	0.803	4.23473e-20	Oxct1
																	8.50939e-12	-0.263721	0.827	0.911	1.1577e-07	Capg			3.55471e-24	-0.357366	0.509	0.9	4.83619e-20	Cux1
																	8.6322e-12	-0.296033	0.707	0.852	1.17441e-07	Epsti1			4.7239e-24	-0.352219	0.345	0.784	6.42687e-20	Pink1
																	9.11511e-12	-0.352869	0.525	0.774	1.24011e-07	Ifi204			4.82229e-24	-0.441627	0.503	0.896	6.56072e-20	Shisa5
																	1.0473e-11	-0.350817	0.204	0.413	1.42485e-07	Phf11d			5.52118e-24	-0.367411	0.115	0.471	7.51156e-20	Isg15
																	2.11837e-11	-0.3169	0.569	0.741	2.88205e-07	C1galt1c1			5.66234e-24	-0.356361	0.434	0.83	7.70361e-20	Csrp1
																	2.31259e-11	-0.259043	0.833	0.928	3.14627e-07	Rassf4			5.84689e-24	-0.300523	0.311	0.761	7.9547e-20	Sept6
																	2.33361e-11	-0.286853	0.504	0.728	3.17488e-07	Camkk2			5.86914e-24	-0.358791	0.418	0.822	7.98497e-20	Hmgn5
																	2.33945e-11	-0.290871	0.502	0.731	3.18282e-07	Mycbp2			5.93494e-24	-0.40503	0.701	0.903	8.07448e-20	Smc1a
																	2.93722e-11	-0.256335	0.911	0.957	3.99608e-07	Capza2			8.28607e-24	-0.302169	0.356	0.795	1.12732e-19	Kcnn4
																	3.07775e-11	-0.294943	0.471	0.718	4.18728e-07	Emilin2			9.31903e-24	-0.366789	0.57	0.869	1.26785e-19	Ccnd3
																	3.38507e-11	-0.275884	0.547	0.77	4.60538e-07	Hmox2			1.0343e-23	-0.355601	0.547	0.9	1.40716e-19	Hmox2
																	3.62436e-11	-0.311337	0.641	0.833	4.93094e-07	Sp110			1.21833e-23	-0.340108	0.455	0.884	1.65753e-19	Ssbp2
																	5.22152e-11	-0.408861	0.484	0.725	7.10388e-07	Plbd1			1.80359e-23	-0.383509	0.305	0.745	2.45378e-19	Selenop
																	6.47827e-11	-0.365024	0.509	0.692	8.81369e-07	Tgtp2			2.48423e-23	-0.298877	0.382	0.819	3.3798e-19	Cdca7l
																	9.89145e-11	-0.393542	0.314	0.528	1.34573e-06	Clec4a3			2.77994e-23	-0.295689	0.222	0.653	3.78211e-19	Gata2
																	1.36778e-10	-0.298142	0.686	0.83	1.86086e-06	F13a1			2.93109e-23	-0.344828	0.463	0.861	3.98775e-19	Cers2
																	1.93958e-10	-0.380362	0.615	0.83	2.63879e-06	Wfdc17			2.95139e-23	-0.353013	0.469	0.888	4.01537e-19	Muc13
																	2.53209e-10	-0.271971	0.658	0.849	3.44491e-06	Arf4			3.68791e-23	-0.380654	0.503	0.853	5.0174e-19	Lgals3bp
																	2.83946e-10	-0.304494	0.726	0.872	3.86308e-06	Pim1			4.25445e-23	-0.325497	0.358	0.792	5.78818e-19	Irf2
																	2.87781e-10	-0.257513	0.876	0.934	3.91526e-06	Serp1			4.36782e-23	-0.380677	0.596	0.927	5.94242e-19	Cd24a
																	3.09475e-10	-0.311305	0.229	0.426	4.2104e-06	Ccl9			5.52092e-23	-0.282289	0.941	0.981	7.51121e-19	Hnrnpk
																	1.41633e-09	-0.250006	0.181	0.364	1.92692e-05	F830016B08Rik			7.52278e-23	-0.39694	0.39	0.815	1.02347e-18	Ifi203
																	2.09605e-09	-0.263143	0.526	0.731	2.85168e-05	Myd88			7.55609e-23	-0.323276	0.816	0.946	1.02801e-18	Raly
																	2.09749e-09	-0.316899	0.721	0.866	2.85364e-05	Irf1			1.32194e-22	-0.299191	0.362	0.811	1.79851e-18	Gm11808
																	2.63256e-09	-0.26943	0.414	0.626	3.58159e-05	Rhob			1.71379e-22	-0.286137	0.261	0.683	2.3316e-18	Wbp1
																	3.07278e-09	-0.252834	0.885	0.944	4.18052e-05	S100a10			3.1258e-22	-0.276052	0.271	0.707	4.25265e-18	Casp3
																	6.48019e-09	-0.25671	0.116	0.262	8.8163e-05	Sirpb1c			3.26268e-22	-0.256191	0.315	0.795	4.43888e-18	Capg
																	6.5445e-09	-0.277206	0.499	0.702	8.90379e-05	Lgals9			3.5238e-22	-0.369827	0.638	0.919	4.79413e-18	Puf60
																	6.65055e-09	-0.313391	0.191	0.367	9.04808e-05	Rtp4			3.61481e-22	-0.274134	0.366	0.811	4.91794e-18	Vasp
																	7.00778e-09	-0.359699	0.457	0.662	9.53409e-05	Dusp1			4.9815e-22	-0.353488	0.675	0.923	6.77733e-18	Eif4h
																	9.7404e-09	-0.308175	0.416	0.62	0.000132518	Il10ra			5.61041e-22	-0.308975	0.873	0.981	7.63296e-18	Tomm7
																	1.22662e-08	-0.27633	0.579	0.741	0.000166882	Snx2			5.99752e-22	-0.360376	0.705	0.931	8.15963e-18	Fermt3
																	1.23305e-08	-0.251105	0.571	0.764	0.000167757	Ube2l6			6.035e-22	-0.263807	0.16	0.525	8.21062e-18	Zbtb20
																	1.72941e-08	-0.273555	0.941	0.98	0.000235286	Stat1			6.82924e-22	-0.349543	0.638	0.931	9.29118e-18	Ap2m1
																	4.74313e-08	-0.300749	0.345	0.541	0.000645303	Atf3			7.64287e-22	-0.251769	0.257	0.676	1.03981e-17	Cyb5r3
																									7.65526e-22	-0.34611	0.56	0.876	1.0415e-17	Gltp
																									8.50706e-22	-0.353481	0.632	0.88	1.15739e-17	Atp5k
																	Index	Name	P-value	Adjusted p-value	Odds Ratio	Combined score			1.04237e-21	-0.417368	0.594	0.927	1.41815e-17	Pim1
																	1	Ribosome	0.000543	0.0001645	7.00	100.91			1.16206e-21	-0.291828	0.933	0.992	1.58099e-17	Fxyd5
																	2	Leishmaniasis	0.0003895	0.01686	8.07	63.34			1.46667e-21	-0.319812	0.38	0.822	1.99541e-17	Stat3
																	3	Influenza A	0.00002729	0.004135	5.79	60.86			1.79988e-21	-0.285812	0.358	0.799	2.44873e-17	Eef2k
																	4	Measles	0.00005940	0.005999	6.01	58.45			1.91483e-21	-0.301363	0.376	0.807	2.60512e-17	Aip
																	5	Salmonella infection	0.0007845	0.02641	6.93	49.55			1.94671e-21	-0.331012	0.592	0.938	2.6485e-17	Rab11b
																	6	Oxidative phosphorylation	0.0002528	0.01532	5.65	46.78			1.97802e-21	-0.311433	0.937	0.977	2.69109e-17	Pkm
																	7	TNF signaling pathway	0.0005581	0.02114	5.90	44.17			2.16992e-21	-0.269063	0.388	0.834	2.95218e-17	Tes
																	8	NOD-like receptor signaling pathway	0.0001272	0.009637	4.75	42.57			4.31717e-21	-0.284208	0.337	0.768	5.87352e-17	Rnf114
																									6.25702e-21	-0.273276	0.248	0.633	8.51267e-17	Nde1
																									6.68654e-21	-0.320251	0.543	0.931	9.09704e-17	Sirt3
																									6.98247e-21	-0.339128	0.764	0.954	9.49966e-17	Fkbp3
																									8.12079e-21	-0.290802	0.404	0.819	1.10483e-16	Slc1a5
																									8.27317e-21	-0.268722	0.287	0.714	1.12556e-16	Nr1h2
																									9.82498e-21	-0.255711	0.349	0.78	1.33669e-16	Flot1
																									1.01158e-20	-0.362996	0.737	0.942	1.37626e-16	Dnaja1
																									1.05123e-20	-0.27465	0.321	0.73	1.4302e-16	Nt5c3
																									1.26167e-20	-0.314028	0.352	0.768	1.7165e-16	Mndal
																									1.26669e-20	-0.317157	0.432	0.838	1.72334e-16	Sept1
																									1.32148e-20	-0.332813	0.418	0.857	1.79787e-16	Bcl11a
																									1.44285e-20	-0.251077	0.246	0.653	1.963e-16	Rbmx
																									1.46768e-20	-0.258209	0.301	0.726	1.99677e-16	Vezf1
																									1.53155e-20	-0.346512	0.715	0.946	2.08368e-16	Laptm4a
																									2.06427e-20	-0.303506	0.925	0.965	2.80843e-16	Vamp8
																									2.64214e-20	-0.276235	0.356	0.776	3.59464e-16	Vps13a
																									2.73933e-20	-0.308208	0.954	0.988	3.72686e-16	Ddx5
																									2.88431e-20	-0.258839	0.158	0.502	3.9241e-16	Clec4e
																									3.74035e-20	-0.264002	0.404	0.838	5.08875e-16	Ubl7
																									3.82643e-20	-0.315549	0.695	0.915	5.20585e-16	Mrpl52
																									4.04074e-20	-0.27017	0.988	1	5.49743e-16	Rps21
																									4.22416e-20	-0.258077	0.214	0.591	5.74698e-16	Ptms
																									7.53745e-20	-0.286567	0.408	0.83	1.02547e-15	Dpf2
																									7.53961e-20	-0.349105	0.23	0.598	1.02576e-15	H1f0
																									8.02602e-20	-0.28086	0.345	0.73	1.09194e-15	Alad
																									8.63649e-20	-0.27514	0.499	0.884	1.17499e-15	Psmd4
																									1.05555e-19	-0.325779	0.289	0.71	1.43607e-15	Mettl7a1
																									1.58135e-19	-0.283816	0.426	0.815	2.15143e-15	Cpsf2
																									1.65011e-19	-0.269185	0.339	0.749	2.24498e-15	Tpst2
																									1.76844e-19	-0.393824	0.434	0.873	2.40596e-15	H2-Eb1
																									2.01564e-19	-0.314299	0.798	0.961	2.74227e-15	Selenow
																									2.67433e-19	-0.271035	0.943	0.981	3.63842e-15	Ptpn18
																									5.81298e-19	-0.303442	0.778	0.981	7.90855e-15	Sf3b2
																									6.46596e-19	-0.323182	0.606	0.911	8.79694e-15	Ctsd
																									6.97425e-19	-0.273819	0.893	0.973	9.48846e-15	Gnb2
																									7.06528e-19	-0.253799	0.913	0.981	9.61231e-15	Cdc42
																									7.25407e-19	-0.410081	0.588	0.903	9.86916e-15	H2-Ab1
																									8.32411e-19	-0.290733	0.648	0.915	1.1325e-14	Tcf25
																									1.25078e-18	-0.264	0.188	0.525	1.70169e-14	Kif20b
																									1.53872e-18	-0.301741	0.665	0.95	2.09343e-14	Myh9
																									1.58838e-18	-0.28952	0.162	0.475	2.161e-14	Hist1h4d
																									1.75354e-18	-0.289869	0.537	0.892	2.3857e-14	Crlf2
																									1.86632e-18	-0.265665	0.388	0.784	2.53912e-14	Keap1
																									2.03109e-18	-0.254803	0.301	0.691	2.76329e-14	Stap1
																									2.16776e-18	-0.326169	0.345	0.764	2.94924e-14	Cd9
																									2.39686e-18	-0.308967	0.473	0.815	3.26093e-14	Tcof1
																									3.09232e-18	-0.256284	0.461	0.842	4.2071e-14	Slc48a1
																									3.79895e-18	-0.336534	0.917	0.969	5.16847e-14	Vim
																									4.71999e-18	-0.261121	0.923	0.996	6.42154e-14	Morf4l1
																									4.86646e-18	-0.27168	0.471	0.838	6.62082e-14	Polr2m
																									4.92961e-18	-0.260528	0.947	0.992	6.70673e-14	Hnrnpf
																									6.23777e-18	-0.273361	0.448	0.788	8.48649e-14	Hdac1
																									8.79028e-18	-0.261167	0.859	0.961	1.19592e-13	Emp3
																									9.42204e-18	-0.297366	0.79	0.954	1.28187e-13	Ewsr1
																									9.51597e-18	-0.324494	0.255	0.602	1.29465e-13	Incenp
																									1.07601e-17	-0.287352	0.853	0.977	1.46391e-13	Ddx39b
																									1.08553e-17	-0.289675	0.406	0.776	1.47687e-13	Nmral1
																									1.17291e-17	-0.279869	0.772	0.95	1.59575e-13	Cdc37
																									1.29538e-17	-0.26149	0.451	0.83	1.76237e-13	Plaat3
																									1.41765e-17	-0.288617	0.485	0.842	1.92872e-13	Ppif
																									2.16278e-17	-0.262503	0.459	0.807	2.94246e-13	Tspan4
																									2.39403e-17	-0.250004	0.386	0.761	3.25708e-13	Ssbp4
																									2.64924e-17	-0.280355	0.834	0.938	3.60429e-13	Vdac1
																									2.65495e-17	-0.281161	0.491	0.842	3.61206e-13	Jak1
																									3.56858e-17	-0.30315	0.919	0.981	4.85506e-13	Calm2
																									4.18856e-17	-0.267617	0.354	0.772	5.69853e-13	Tsc22d3
																									4.39516e-17	-0.279254	0.667	0.903	5.97962e-13	Rnf187
																									4.69156e-17	-0.291022	0.632	0.954	6.38287e-13	Sec62
																									5.15746e-17	-0.398635	0.248	0.579	7.01673e-13	Tuba1c
																									5.67206e-17	-0.368515	0.178	0.498	7.71684e-13	Ltb
																									6.01872e-17	-0.315486	0.745	0.927	8.18847e-13	Ndufb1-ps
																									7.07313e-17	-0.281167	0.99	0.992	9.623e-13	Hmgb1
																									9.09613e-17	-0.3247	0.651	0.95	1.23753e-12	H2-Q4
																									1.12036e-16	-0.298962	0.59	0.853	1.52425e-12	Sae1
																									1.279e-16	-0.314038	0.618	0.853	1.74008e-12	Ppm1g
																									1.79748e-16	-0.3567	0.483	0.834	2.44547e-12	Mef2c
																									1.83622e-16	-0.257147	0.418	0.788	2.49818e-12	Pfkl
																									1.96064e-16	-0.436657	0.101	0.347	2.66745e-12	Hist2h2bb
																									2.10929e-16	-0.259015	0.501	0.834	2.8697e-12	Rfc1
																									3.41712e-16	-0.293626	0.515	0.849	4.64899e-12	Ptpn7
																									3.6023e-16	-0.345588	0.448	0.803	4.90093e-12	Junb
																									4.80877e-16	-0.522082	0.816	0.903	6.54233e-12	Tuba1b
																									5.78243e-16	-0.281972	0.545	0.903	7.86699e-12	Saraf
																									6.17697e-16	-0.265234	0.467	0.842	8.40377e-12	Arhgef1
																									7.07338e-16	-0.276331	0.224	0.525	9.62334e-12	Pbk
																									7.63179e-16	-0.353193	0.614	0.826	1.03831e-11	Lmnb1
																									7.65222e-16	-0.254627	0.354	0.683	1.04108e-11	Rpa1
																									7.6981e-16	-0.258034	0.715	0.923	1.04733e-11	Cbx1
																									1.03372e-15	-0.261464	0.543	0.861	1.40638e-11	Ptpa
																									1.27044e-15	-0.299319	0.875	0.969	1.72843e-11	Tmem176b
																									1.27787e-15	-0.292867	0.444	0.78	1.73854e-11	Nrm
																									1.50128e-15	-0.285947	0.602	0.888	2.04249e-11	Hsd17b10
																									1.61996e-15	-0.289492	0.758	0.958	2.20396e-11	Paip2
																									1.68967e-15	-0.571419	0.293	0.571	2.2988e-11	Hist1h2ap
																									2.01684e-15	-0.259672	0.562	0.88	2.74391e-11	Coro1b
																									2.07345e-15	-0.279024	0.307	0.695	2.82093e-11	Dusp2
																									2.09478e-15	-0.293553	0.396	0.71	2.84995e-11	Rfc5
																									2.55625e-15	-0.322271	0.547	0.815	3.47778e-11	Ppa1
																									2.90147e-15	-0.286157	0.735	0.888	3.94745e-11	Rbbp4
																									3.54956e-15	-0.254098	0.485	0.811	4.82918e-11	Smarca4
																									3.76179e-15	-0.275955	0.473	0.826	5.11791e-11	Diaph1
																									3.95358e-15	-0.26637	0.428	0.776	5.37885e-11	Ap1m1
																									4.29946e-15	-0.287248	0.679	0.915	5.84942e-11	Rbis
																									6.1248e-15	-0.265011	0.588	0.9	8.33278e-11	Wdr1
																									7.9513e-15	-0.355786	0.671	0.958	1.08177e-10	Pnrc1
																									9.25879e-15	-0.715913	0.426	0.71	1.25966e-10	Hist1h2ae
																									1.06693e-14	-0.27321	0.669	0.931	1.45156e-10	Atrx
																									1.29121e-14	-0.313477	0.737	0.888	1.75668e-10	Rbbp7
																									1.7203e-14	-0.287788	0.16	0.421	2.34047e-10	Prc1
																									1.76446e-14	-0.33798	0.335	0.622	2.40055e-10	Cdk1
																									1.92596e-14	-0.267789	0.782	0.907	2.62027e-10	Cct7
																									2.52543e-14	-0.253241	0.594	0.915	3.43584e-10	Tsc22d4
																									3.26236e-14	-0.298433	0.56	0.903	4.43843e-10	Iqgap1
																									3.3148e-14	-0.258616	0.628	0.896	4.50979e-10	Eif3d
																									3.56937e-14	-0.274665	0.495	0.853	4.85613e-10	H2-Aa
																									9.16683e-14	-0.279337	0.733	0.9	1.24715e-09	Cct3
																									1.03068e-13	-0.280249	0.725	0.907	1.40224e-09	Prmt1
																									1.08449e-13	-0.260699	0.683	0.911	1.47545e-09	Sypl
																									1.25714e-13	-0.294336	0.491	0.834	1.71035e-09	Pde4b
																									1.69703e-13	-0.277706	0.509	0.861	2.30881e-09	Cd27
																									2.05082e-13	-0.411308	0.925	0.965	2.79014e-09	Tubb5
																									2.1012e-13	-0.255934	0.687	0.95	2.85868e-09	H2-DMa
																									2.48328e-13	-0.25644	0.606	0.884	3.3785e-09	Tap1
																									2.53916e-13	-0.261162	0.697	0.907	3.45452e-09	Rfc2
																									2.7767e-13	-0.366124	0.875	0.985	3.7777e-09	Arl6ip1
																									3.05746e-13	-0.339734	0.444	0.714	4.15967e-09	Tyms
																									3.21028e-13	-0.251366	0.947	0.996	4.36759e-09	Rbm39
																									3.53261e-12	-0.279908	0.768	0.942	4.80611e-08	Akap13
																									3.79837e-12	-0.254924	0.586	0.873	5.16768e-08	Acadl
																									4.01351e-12	-0.325804	0.41	0.737	5.46039e-08	Zfp36
																									4.18823e-12	-0.350335	0.176	0.405	5.69808e-08	Nusap1
																									4.51575e-12	-0.302269	0.642	0.834	6.14367e-08	Cdca7
																									5.28937e-12	-0.480803	0.487	0.803	7.19619e-08	Jun
																									5.46879e-12	-0.266478	0.594	0.919	7.44028e-08	Kmt2e
																									6.12747e-12	-0.256572	0.745	0.942	8.33643e-08	Ptpre
																									6.18132e-12	-0.25838	0.901	0.958	8.40968e-08	Srsf2
																									9.72525e-12	-0.289221	0.952	0.977	1.32312e-07	Ldha
																									1.18373e-11	-0.268011	0.818	0.969	1.61046e-07	Son
																									1.27972e-11	-0.257455	0.22	0.49	1.74106e-07	Kpna2
																									1.83224e-11	-0.258033	0.814	0.931	2.49276e-07	Ptges3
																									2.05319e-11	-0.278919	0.121	0.324	2.79336e-07	Hist1h2ab
																									2.23078e-11	-0.291303	0.618	0.849	3.03498e-07	Smc4
																									2.98109e-11	-0.290838	0.867	0.938	4.05577e-07	Tgfb1
																									3.82803e-11	-0.626358	0.034	0.178	5.20803e-07	Pf4
																									6.61398e-11	-0.255878	0.212	0.448	8.99832e-07	Tpx2
																									1.19719e-10	-0.30879	0.642	0.811	1.62878e-06	Mcm3
																									1.21653e-10	-0.2985	0.255	0.486	1.65508e-06	Ccna2
																									1.27282e-10	-0.273075	0.204	0.456	1.73167e-06	Hist1h1d
																									2.00652e-10	-0.289783	0.43	0.672	2.72986e-06	Lig1
																									2.97455e-10	-0.432084	0.501	0.718	4.04687e-06	Top2a
																									3.30917e-10	-0.310231	0.719	0.865	4.50212e-06	Mcm6
																									5.24045e-10	-0.254712	0.188	0.409	7.12963e-06	Cdc20
																									6.92416e-10	-0.336366	0.343	0.595	9.42033e-06	Mki67
																									5.74808e-09	-0.320586	0.2	0.402	7.82027e-05	Cenpf
																									5.74906e-09	-0.306355	0.335	0.556	7.8216e-05	Cdca8
																									6.84883e-09	-0.264436	0.592	0.869	9.31784e-05	Cd74
																									1.25295e-08	-0.406987	0.414	0.649	0.000170464	Hist1h1e
																									2.18474e-08	-0.276493	0.699	0.923	0.000297233	Sox4
[truncated: 33 more columns]
