# Supplementary material for: Myeloid cell‐based delivery of IFN‐γ reprograms the leukemia microenvironment and induces anti‐tumoral immune responses
Source: EMBO Mol Med. 2021 Aug 30;13(10):e13598. doi: 10.15252/emmm.202013598 (PMC8495462; doi:10.15252/emmm.202013598)
Supplement: Supplementary file 6 — Table EV4 [file EMMM-13-e13598-s001.xlsx]

## Sheet: IFNgd12 vs Cntld12 UP
Table EV4. Comparison of Gene Expression within B-cells and leukemia populations in IFNγ d12 vs. CTRL d12 and IFNγ d17 vs. IFNγ d12.
B-ALL	p_val	avg_logFC	pct.1	pct.2	p_val_adj	Gene		B Cells	p_val	avg_logFC	pct.1	pct.2	p_val_adj	Gene
	8.65124e-147	0.33779	0.998	1	1.17691e-142	Eef1a1			3.60117e-13	3.42116	0.879	0.222	4.89903e-09	Cd74
	5.06878e-145	4.71212	0.501	0.049	6.89557e-141	Cd74
	1.44631e-143	0.503559	0.984	0.99	1.96756e-139	Eef2
	1.86972e-139	3.40854	0.421	0.009	2.54357e-135	H2-Aa
	3.10985e-138	3.0495	0.404	0.002	4.23064e-134	H2-Eb1
	2.07303e-123	0.709855	0.991	0.992	2.82015e-119	H2-D1
	4.46016e-123	2.39958	0.394	0.016	6.0676e-119	Ly6d
	8.13849e-122	1.77797	0.359	0	1.10716e-117	Ms4a1
	2.48992e-119	1.84198	0.376	0.011	3.38729e-115	H2-DMb2
	3.09674e-116	0.928187	0.975	0.894	4.21281e-112	Cd37
	2.7632e-114	0.781875	0.998	0.992	3.75906e-110	H2-K1
	2.89931e-113	1.75369	0.351	0.007	3.94422e-109	Iglc2
	2.44603e-111	1.68388	0.34	0.004	3.32758e-107	Iglc3
	3.68901e-109	1.59923	0.328	0.001	5.01852e-105	Fcmr
	3.69319e-101	1.13431	0.987	0.966	5.02421e-97	Ly6e
	5.13674e-99	1.5557	0.327	0.013	6.98802e-95	Ly6a
	3.29843e-89	1.26609	0.272	0	4.48719e-85	Fcer2a
	2.9095e-87	1.78037	0.443	0.112	3.95808e-83	Ltb
	5.0713e-84	1.70203	0.381	0.07	6.89899e-80	Igkc
	1.56426e-83	1.07689	0.704	0.371	2.12802e-79	Il2rg
	3.08366e-83	0.850894	0.27	0.006	4.19501e-79	Blk
	1.07262e-82	0.946073	0.278	0.011	1.4592e-78	Ctsh
	2.58092e-80	1.12485	0.251	0.002	3.51108e-76	Cd83
	9.26182e-78	1.16146	0.35	0.06	1.25998e-73	Hvcn1
	5.96642e-75	0.581893	0.984	0.978	8.11672e-71	Ddx5
	7.71454e-75	1.15411	0.439	0.127	1.04949e-70	H2-Ob
	1.04132e-74	0.932177	0.342	0.058	1.41662e-70	Ikzf3
	8.79109e-73	1.16312	0.4	0.103	1.19594e-68	H2-DMa
	5.96421e-71	1.09871	0.562	0.24	8.11371e-67	Ctss
	2.6994e-70	0.905974	0.971	0.966	3.67227e-66	Cd52
	3.23475e-70	0.754264	0.887	0.73	4.40055e-66	Napsa
	7.33836e-70	0.93379	0.381	0.095	9.98311e-66	Ly86
	1.85844e-69	0.791956	0.266	0.022	2.52822e-65	Fcrla
	1.00202e-66	0.391287	0.986	0.981	1.36315e-62	Arhgdib
	1.33008e-66	0.391214	0.987	0.991	1.80944e-62	Coro1a
	4.47932e-66	1.0238	0.397	0.115	6.09367e-62	H2-Oa
	7.52295e-66	1.557	0.421	0.144	1.02342e-61	Klf2
	1.02369e-65	1.59023	0.613	0.332	1.39262e-61	Shisa5
	5.67729e-64	0.779158	0.247	0.021	7.72338e-60	Gimap3
	3.04571e-63	1.1346	0.523	0.228	4.14339e-59	Bank1
	4.78582e-63	0.651189	0.994	0.996	6.51063e-59	Rps27
	8.30291e-62	0.768031	0.992	0.974	1.12953e-57	Cd79b
	4.36475e-59	0.593456	0.769	0.596	5.93781e-55	Rsrp1
	3.62964e-58	0.663213	0.193	0.004	4.93776e-54	Gm8369
	1.78414e-57	0.576556	0.189	0.003	2.42714e-53	Rnase6
	3.94034e-57	0.666039	0.91	0.841	5.36044e-53	Limd2
	1.7285e-56	0.257858	1	1	2.35145e-52	Actb
	2.04534e-56	0.693003	0.2	0.009	2.78248e-52	Ms4a4c
	1.11365e-55	2.19586	0.801	0.606	1.51501e-51	H2-Ab1
	6.38835e-55	0.638173	0.219	0.02	8.69072e-51	Gimap7
	1.68592e-54	0.894068	0.53	0.253	2.29352e-50	Ier5
	1.55696e-53	0.57565	0.169	0	2.11808e-49	Cxcr5
	6.19818e-53	0.724361	0.863	0.729	8.43201e-49	Unc93b1
	1.16274e-52	0.355035	0.365	0.105	1.58179e-48	Chtf8
	1.29426e-52	0.790004	0.417	0.159	1.76072e-48	Gimap4
	9.59733e-52	0.867568	0.26	0.047	1.30562e-47	Ccr7
	1.6734e-50	0.550143	0.863	0.774	2.2765e-46	Ubc
	3.1112e-50	0.663049	0.31	0.08	4.23248e-46	Stap1
	5.85829e-49	0.962888	0.702	0.495	7.96962e-45	Zfp36
	6.16149e-49	1.15086	0.716	0.49	8.38209e-45	Btg1
	2.75188e-48	0.841328	0.803	0.662	3.74366e-44	Laptm5
	3.45506e-48	0.610261	0.227	0.034	4.70026e-44	Cd2
	5.48363e-48	0.350274	0.993	1	7.45994e-44	Tmsb10
	7.34564e-48	0.634127	0.155	0.002	9.993e-44	Iglc1
	9.00667e-48	0.702588	0.215	0.029	1.22527e-43	Cd55
	9.82806e-48	0.842208	0.692	0.471	1.33701e-43	Zfp36l1
	7.83873e-47	0.361964	0.944	0.953	1.06638e-42	Cdc42
	1.74799e-46	0.691487	0.731	0.539	2.37797e-42	Cnp
	1.87501e-46	0.812955	0.411	0.17	2.55076e-42	Swap70
	4.30449e-46	0.54779	0.654	0.417	5.85583e-42	Gga2
	5.19143e-46	0.631347	0.246	0.048	7.06242e-42	Ncf1
	7.062e-46	0.51376	0.151	0.002	9.60714e-42	Cd40
	8.27186e-46	0.751307	0.725	0.516	1.1253e-41	Nfkbia
	1.4578e-45	0.459134	0.156	0.005	1.9832e-41	Bmyc
	2.23984e-45	0.671335	0.777	0.594	3.04708e-41	H2-Q4
	3.6498e-45	0.59859	0.183	0.017	4.96519e-41	Itgb7
	1.39809e-44	0.732994	0.756	0.585	1.90197e-40	Lsp1
	1.72362e-44	0.4862	0.184	0.018	2.34481e-40	Ctse
	3.17431e-44	0.523403	0.144	0.002	4.31833e-40	Ciita
	3.49166e-44	0.305768	0.943	0.965	4.75006e-40	Ywhaz
	1.82764e-43	0.288417	0.933	0.964	2.48632e-39	Psmb8
	2.23886e-43	0.812636	0.749	0.577	3.04574e-39	Ptpn6
	4.2688e-43	0.95984	0.381	0.158	5.80727e-39	Ighd
	1.09942e-42	0.625802	0.748	0.576	1.49565e-38	Ezr
	1.63364e-42	0.524956	0.154	0.008	2.22241e-38	H2-Eb2
	1.13936e-41	0.899596	0.504	0.273	1.54999e-37	Capg
	1.8867e-41	0.290373	0.922	0.957	2.56667e-37	Arpc1b
	3.62554e-41	0.634811	0.659	0.43	4.93218e-37	Lyn
	4.62923e-41	0.783237	0.487	0.257	6.29761e-37	Samhd1
	9.48127e-41	0.546084	0.494	0.251	1.28983e-36	H2-Q6
	9.26596e-40	0.760922	0.601	0.378	1.26054e-35	Tnfrsf13c
	2.49652e-39	0.478715	0.129	0.002	3.39626e-35	Gpr183
	5.20773e-39	0.339942	0.887	0.898	7.08459e-35	Snx2
	9.50305e-39	0.409993	0.995	0.999	1.29279e-34	Cd79a
	1.03892e-38	0.441818	0.125	0.001	1.41335e-34	Ccr6
	2.0469e-38	0.908297	0.707	0.547	2.7846e-34	Gimap6
	3.56478e-38	0.545464	0.153	0.013	4.84953e-34	March1
	2.32024e-37	0.756892	0.707	0.519	3.15645e-33	Ptprc
	1.13757e-35	0.43366	0.163	0.021	1.54756e-31	H2-DMb1
	1.62615e-35	0.428161	0.131	0.007	2.21221e-31	Adrb2
	1.88432e-35	0.619912	0.828	0.714	2.56343e-31	Apobec3
	4.24408e-35	0.442265	0.769	0.676	5.77365e-31	Aldh2
	5.61944e-35	0.721877	0.393	0.194	7.64469e-31	Spib
	7.58026e-35	0.554115	0.21	0.049	1.03122e-30	Nfkb2
	1.16369e-34	0.637544	0.437	0.227	1.58308e-30	Mif4gd
	3.8423e-34	0.474297	0.121	0.005	5.22706e-30	Serpina3g
	6.04401e-34	0.678804	0.458	0.252	8.22227e-30	Sp100
	6.62003e-34	0.382027	0.124	0.006	9.00589e-30	Rasgrp3
	1.21051e-33	0.57179	0.209	0.051	1.64678e-29	Cybb
	7.30549e-33	0.368084	0.111	0.002	9.93838e-29	Myo1e
	1.05518e-32	1.1542	0.539	0.378	1.43547e-28	Tsc22d3
	1.5371e-32	0.402081	0.11	0.002	2.09107e-28	Neurl3
	1.78113e-32	0.553197	0.704	0.538	2.42305e-28	H2-T22
	2.67983e-32	0.436164	0.224	0.062	3.64565e-28	Traf5
	4.19188e-32	0.551429	0.559	0.351	5.70263e-28	Tmem123
	3.54039e-31	0.415496	0.822	0.763	4.81634e-27	Aldoa
	5.75641e-31	0.615811	0.4	0.204	7.83103e-27	Man1a
	7.99316e-31	0.263295	0.852	0.885	1.08739e-26	Gpi1
	8.80494e-31	0.519017	0.349	0.153	1.19782e-26	Irf1
	1.17054e-30	0.352503	0.102	0.002	1.5924e-26	Brwd1
	2.04997e-30	0.667807	0.861	0.791	2.78878e-26	Mef2c
	2.60624e-30	0.464856	0.846	0.787	3.54553e-26	Psap
	2.69722e-30	0.296663	0.994	0.997	3.66929e-26	mt-Atp8
	8.0852e-30	0.338846	0.914	0.914	1.09991e-25	Actr3
	9.48619e-30	0.429891	0.866	0.845	1.2905e-25	Msn
	1.06391e-29	0.255832	0.945	0.972	1.44734e-25	Rhoa
	1.11455e-29	0.461244	0.62	0.431	1.51623e-25	Sqstm1
	5.15311e-29	0.46572	0.215	0.064	7.01029e-25	Icosl
	9.50705e-29	0.351815	0.106	0.005	1.29334e-24	Pxdc1
	2.53261e-28	0.630364	0.672	0.511	3.44537e-24	Siglecg
	3.27746e-28	0.583368	0.506	0.312	4.45865e-24	Pxk
	8.27087e-28	0.29412	0.879	0.908	1.12517e-23	Psme1
	1.52884e-27	0.393269	0.148	0.027	2.07983e-23	B3gnt5
	2.04493e-27	0.378928	0.116	0.011	2.78193e-23	Btla
	2.44147e-27	0.481748	0.217	0.07	3.32137e-23	Lat2
	2.71281e-27	0.377669	0.853	0.806	3.69051e-23	Dazap2
	3.18064e-27	0.55391	0.332	0.16	4.32694e-23	Gpr18
	3.56632e-27	0.402028	0.71	0.619	4.85162e-23	Rbm38
	5.4946e-27	0.439901	0.147	0.028	7.47485e-23	Tcp11l2
	6.56268e-27	0.580787	0.734	0.6	8.92788e-23	Gimap1
	7.73897e-27	0.350584	0.129	0.018	1.05281e-22	Bcl3
	9.25042e-27	0.402795	0.162	0.036	1.25843e-22	Cmah
	1.43132e-26	0.517198	0.354	0.176	1.94716e-22	Txndc5
	2.55298e-26	0.571296	0.373	0.196	3.47308e-22	Sp140
	5.38205e-26	0.562457	0.61	0.437	7.32174e-22	Sh3bp5
	2.69257e-25	0.294463	0.106	0.01	3.66297e-21	Phf11b
	4.51751e-25	0.466727	0.902	0.88	6.14562e-21	Srgn
	4.75489e-25	0.614209	0.331	0.168	6.46855e-21	Fchsd2
	6.69727e-25	0.532654	0.193	0.061	9.11097e-21	Pglyrp1
	1.8426e-24	0.359899	0.116	0.016	2.50668e-20	Sorl1
	1.88321e-24	0.544023	0.491	0.319	2.56192e-20	Snn
	3.00442e-24	0.391425	0.157	0.039	4.08721e-20	Fcrl1
	6.96811e-24	0.496645	0.594	0.427	9.47941e-20	Tapbp
	8.74586e-24	0.349515	0.164	0.044	1.18979e-19	Relb
	1.02368e-23	0.373403	0.724	0.658	1.39261e-19	Rnf187
	1.08513e-23	0.571299	0.458	0.283	1.47621e-19	Ripor2
	1.51005e-23	0.746765	0.364	0.216	2.05427e-19	Slfn2
	1.61385e-23	0.261903	0.842	0.881	2.19548e-19	Gdi2
	1.84759e-23	0.499046	0.629	0.472	2.51346e-19	Cytip
	2.39545e-23	0.286407	0.108	0.014	3.25878e-19	Grap2
	3.43673e-23	0.321917	0.922	0.914	4.67533e-19	Itm2b
	4.67688e-23	0.848758	0.47	0.316	6.36243e-19	Junb
	8.07918e-23	0.317863	0.858	0.855	1.09909e-18	Tmbim6
	1.87558e-22	0.545981	0.304	0.153	2.55154e-18	Ifi209
	2.46784e-22	0.579172	0.431	0.265	3.35725e-18	Grap
	6.73642e-22	0.506241	0.667	0.538	9.16422e-18	Cd53
	7.43665e-22	0.341349	0.377	0.204	1.01168e-17	Ifi47
	1.30534e-21	0.374416	0.89	0.911	1.77578e-17	Lcp1
	1.36518e-21	0.386894	0.127	0.027	1.85719e-17	Cr2
	2.23784e-21	0.506387	0.492	0.328	3.04435e-17	Serpinb1a
	4.59186e-21	0.481655	0.246	0.112	6.24676e-17	Birc3
	6.04992e-21	0.318263	0.125	0.027	8.23031e-17	Kif21b
	6.27755e-21	0.416527	0.387	0.22	8.53998e-17	Irf5
	7.11684e-21	0.45824	0.346	0.194	9.68175e-17	H2-T23
	7.56566e-21	0.35148	0.153	0.044	1.02923e-16	Gramd3
	9.23711e-21	0.428031	0.531	0.376	1.25662e-16	Cyb561a3
	1.55533e-20	0.473187	0.533	0.383	2.11588e-16	Add3
	4.15501e-20	0.289262	0.128	0.03	5.65247e-16	Srpk3
	8.44236e-20	0.699924	0.68	0.569	1.1485e-15	Txnip
	1.71026e-19	0.370031	0.393	0.234	2.32663e-15	Hexb
	4.31097e-19	0.570091	0.566	0.433	5.86465e-15	Ypel3
	5.23022e-19	0.469491	0.54	0.396	7.11519e-15	Tspan32
	5.79373e-19	0.308496	0.867	0.886	7.88179e-15	Cd19
	6.89488e-19	0.407736	0.264	0.13	9.37979e-15	Rhof
	7.48745e-19	0.340533	0.289	0.144	1.01859e-14	Snx8
	2.43215e-18	0.44172	0.369	0.219	3.30869e-14	Cd38
	2.73751e-18	0.563755	0.585	0.472	3.72411e-14	Pde4b
	3.08156e-18	0.300825	0.137	0.04	4.19215e-14	Lpxn
	3.85458e-18	0.375883	0.2	0.083	5.24377e-14	Pld4
	4.95434e-18	0.668654	0.528	0.401	6.73988e-14	Ralgps2
	8.16774e-18	0.345747	0.221	0.098	1.11114e-13	Dgka
	9.99741e-18	0.588702	0.572	0.436	1.36005e-13	Pou2f2
	1.42508e-17	0.42716	0.56	0.421	1.93868e-13	Ctsc
	1.94955e-17	0.57693	0.111	0.026	2.65217e-13	Apoe
	3.45889e-17	0.412819	0.354	0.21	4.70547e-13	Lmbrd1
	3.85669e-17	0.425859	0.756	0.698	5.24664e-13	Cnn2
	7.98291e-17	0.444071	0.779	0.738	1.08599e-12	Csk
	1.6592e-16	0.258896	0.131	0.04	2.25718e-12	Fgd2
	2.09393e-16	0.416335	0.869	0.852	2.84858e-12	Foxp1
	3.71598e-16	0.38186	0.283	0.153	5.05522e-12	Ctso
	4.8409e-16	0.349077	0.47	0.317	6.58556e-12	Map2k1
	7.0682e-16	0.5111	0.399	0.267	9.61558e-12	Scd1
	1.23439e-15	0.511946	0.448	0.309	1.67926e-11	Stat1
	2.02738e-15	0.278815	0.118	0.034	2.75805e-11	Plaur
	4.83967e-15	0.310916	0.846	0.917	6.58389e-11	Vim
	4.95627e-15	0.314919	0.266	0.142	6.74251e-11	Haao
	9.8216e-15	0.565846	0.688	0.618	1.33613e-10	Irf8
	1.06174e-14	0.357151	0.804	0.79	1.44439e-10	Sell
	1.08146e-14	0.362147	0.179	0.079	1.47122e-10	Card11
	1.22076e-14	0.465144	0.623	0.52	1.66072e-10	Il16
	1.30504e-14	0.402173	0.244	0.131	1.77538e-10	Gimap5
	1.35587e-14	0.330793	0.648	0.534	1.84453e-10	Laptm4a
	1.36233e-14	0.345476	0.742	0.691	1.85331e-10	Tbc1d10c
	2.17082e-14	0.428287	0.27	0.154	2.95319e-10	Helz2
	2.17554e-14	0.334694	0.239	0.126	2.9596e-10	Psen2
	2.37881e-14	0.371583	0.326	0.196	3.23614e-10	Retreg1
	2.51605e-14	0.388089	0.523	0.391	3.42283e-10	Map4k1
	3.51859e-14	0.380022	0.578	0.452	4.78669e-10	Lrp10
	5.33259e-14	0.314115	0.115	0.037	7.25445e-10	Plekhm3
	6.49838e-14	0.258394	0.97	0.991	8.84039e-10	Sh3bgrl3
	9.95833e-14	0.294242	0.203	0.099	1.35473e-09	Calhm2
	1.07778e-13	0.34508	0.216	0.111	1.46621e-09	Ero1lb
	1.18454e-13	0.305572	0.146	0.058	1.61145e-09	Gimap8
	1.30466e-13	0.295612	0.593	0.478	1.77486e-09	Rtcb
	1.55227e-13	0.32365	0.43	0.289	2.11171e-09	Man2b1
	2.34929e-13	0.414952	0.535	0.416	3.19597e-09	Ncf4
	2.39355e-13	0.323534	0.27	0.154	3.25618e-09	Mgrn1
	2.61054e-13	0.261894	0.275	0.151	3.55138e-09	Scpep1
	2.91655e-13	0.401353	0.244	0.134	3.96768e-09	Fos
	3.27221e-13	0.379165	0.471	0.348	4.45152e-09	Prr13
	5.15958e-13	0.333505	0.434	0.306	7.01909e-09	Rraga
	5.21628e-13	0.262732	0.415	0.277	7.09623e-09	Rela
	5.22846e-13	0.385243	0.246	0.134	7.11279e-09	Lrrk2
	5.88263e-13	0.413576	0.61	0.517	8.00273e-09	Pnrc1
	6.32612e-13	0.391361	0.209	0.112	8.60606e-09	S1pr1
	6.71013e-13	0.364235	0.453	0.328	9.12846e-09	Tap2
	7.70557e-13	0.311906	0.316	0.193	1.04827e-08	Rftn1
	1.08418e-12	0.275685	0.175	0.08	1.47492e-08	Rara
	1.19165e-12	0.255235	0.219	0.114	1.62112e-08	Nfkbie
	2.04617e-12	0.313123	0.488	0.364	2.78361e-08	Osbpl9
	2.25419e-12	0.431073	0.536	0.435	3.0666e-08	Irf2
	2.45543e-12	0.270749	0.219	0.114	3.34037e-08	Elmsan1
	2.60576e-12	0.281141	0.659	0.617	3.54487e-08	Coro1b
	2.61683e-12	0.458339	0.526	0.422	3.55994e-08	S100a11
	2.87032e-12	0.27855	0.834	0.842	3.90478e-08	Cd47
	3.09795e-12	0.395479	0.293	0.185	4.21445e-08	Bcl2
	3.92499e-12	0.272675	0.711	0.671	5.33955e-08	Ctsz
	3.92574e-12	0.300702	0.4	0.278	5.34058e-08	H2-M3
	4.79084e-12	0.296819	0.176	0.085	6.51746e-08	Dipk1a
	5.33214e-12	0.305694	0.379	0.255	7.25385e-08	Rabep2
	5.64858e-12	0.254555	0.172	0.08	7.68433e-08	Bcar3
	7.91349e-12	0.301157	0.227	0.126	1.07655e-07	Pkp3
	8.04257e-12	0.543287	0.603	0.517	1.09411e-07	Ets1
	9.7642e-12	0.398066	0.38	0.267	1.32832e-07	Adgre5
	1.10068e-11	0.317944	0.613	0.519	1.49737e-07	Syngr2
	1.30977e-11	0.340061	0.189	0.099	1.78181e-07	Dock8
	1.4604e-11	0.268672	0.864	0.904	1.98673e-07	Son
	1.63661e-11	0.286864	0.447	0.322	2.22645e-07	Vav1
	1.74962e-11	0.455809	0.282	0.183	2.38018e-07	Lmo2
	1.89627e-11	0.322678	0.436	0.313	2.57969e-07	AI467606
	1.90083e-11	0.309768	0.536	0.438	2.58589e-07	Sash3
	3.13429e-11	0.274494	0.685	0.634	4.26389e-07	Psmb10
	3.98975e-11	0.265678	0.183	0.093	5.42766e-07	Atg16l2
	4.93463e-11	0.405156	0.571	0.477	6.71306e-07	Fli1
	5.11162e-11	0.258735	0.699	0.672	6.95384e-07	Arf4
	5.8809e-11	0.273395	0.115	0.045	8.00037e-07	Kdm7a
	1.2326e-10	0.402275	0.279	0.18	1.67683e-06	Mylip
	1.27355e-10	0.271327	0.242	0.144	1.73253e-06	Cd82
	1.3056e-10	0.431326	0.602	0.519	1.77614e-06	Rabac1
	1.32771e-10	0.432416	0.695	0.633	1.80621e-06	Dnajc7
	1.38748e-10	0.333742	0.605	0.512	1.88753e-06	Apbb1ip
	1.41557e-10	0.291567	0.623	0.53	1.92574e-06	Cap1
	1.67873e-10	0.335165	0.416	0.307	2.28375e-06	Rnf167
	1.68445e-10	0.363978	0.762	0.727	2.29153e-06	Ppdpf
	2.18401e-10	0.289593	0.27	0.168	2.97112e-06	Mob3a
	2.18715e-10	0.259443	0.797	0.788	2.9754e-06	Blnk
	3.20369e-10	0.25818	0.273	0.17	4.3583e-06	Slc15a4
	3.54678e-10	0.316101	0.414	0.304	4.82504e-06	Ehd1
	3.97595e-10	0.287496	0.466	0.353	5.40888e-06	Atp6ap1
	4.24389e-10	0.343543	0.451	0.346	5.77339e-06	Evl
	5.46016e-10	0.273689	0.166	0.087	7.42801e-06	Trim34a
	6.10737e-10	0.318919	0.192	0.106	8.30847e-06	Malt1
	7.02435e-10	0.375746	0.234	0.147	9.55592e-06	Clec2i
	7.44528e-10	0.315266	0.678	0.619	1.01286e-05	Fermt3
	9.09755e-10	0.258107	0.149	0.074	1.23763e-05	Il27ra
	1.45317e-09	0.317556	0.606	0.519	1.97689e-05	Gpsm3
	2.35635e-09	0.338927	0.327	0.228	3.20557e-05	Cd180
	2.35775e-09	0.348609	0.521	0.426	3.20749e-05	Ctsa
	2.98268e-09	0.297553	0.171	0.093	4.05763e-05	Samd9l
	3.05197e-09	0.492724	0.455	0.37	4.1519e-05	Cd69
	3.30411e-09	0.273477	0.752	0.73	4.49491e-05	Ppp1r18
	3.79253e-09	0.359077	0.262	0.173	5.15935e-05	Zfp318
	3.83057e-09	0.252073	0.312	0.207	5.21111e-05	Ttpal
	4.37125e-09	0.38949	0.287	0.2	5.94665e-05	Rel
	6.11845e-09	0.297116	0.615	0.561	8.32353e-05	Slc1a5
	7.04433e-09	0.344705	0.349	0.256	9.58311e-05	Btg2
	7.42445e-09	0.36909	0.405	0.307	0.000101002	Tgfbr2
	7.48352e-09	0.259743	0.193	0.113	0.000101806	Pink1
	8.76033e-09	0.280474	0.19	0.111	0.000119175	Klf3
	9.21125e-09	0.407257	0.403	0.313	0.00012531	Clec2d
	1.0009e-08	0.310992	0.365	0.273	0.000136162	Snx20
	1.04748e-08	0.273773	0.502	0.4	0.0001425	Prkcd
	1.08743e-08	0.255021	0.16	0.086	0.000147934	Lax1
	1.277e-08	0.278163	0.548	0.464	0.000173722	Gps2
	1.3687e-08	0.336131	0.581	0.509	0.000186198	Cdc42se1
	2.05404e-08	0.33792	0.511	0.437	0.000279431	Fxyd5
	2.28963e-08	0.42137	0.569	0.499	0.000311481	4930523C07Rik
	3.56619e-08	0.368207	0.478	0.39	0.000485145	Zbtb7a
	4.32424e-08	0.444024	0.75	0.71	0.00058827	Arhgap45
	4.64504e-08	0.254589	0.369	0.264	0.000631911	Lpcat1
	4.81523e-08	0.323084	0.229	0.15	0.000655063	Ptk2b
	6.50961e-08	0.299745	0.648	0.614	0.000885567	Crlf3
	7.19318e-08	0.277123	0.436	0.339	0.00097856	H2-Ke6
	KEGG 2019 MOUSE
	Index	Name	P-value	Adjusted p-value	Odds Ratio	Combined score
	1	Antigen processing and presentation	3.982e-16	6.032e-14	14.91	631.68
	2	Allograft rejection	1.666e-12	1.01e-10	16.23	552.21
	3	Asthma	8.231e-08	1.386e-06	23.00	534.15
	4	Leishmaniasis	4.831e-12	2.439e-10	15.26	503.00
	5	Intestinal immune network for IgA production	1.738e-09	3.512e-08	17.83	482.85
	6	Graft-versus-host disease	4.733e-11	1.593e-09	14.98	459.49
	7	Viral myocarditis	1.412e-12	1.07e-10	13.22	452.05
	8	B cell receptor signaling pathway	1.649e-11	6.246e-10	14.20	450.63

## Sheet: IFNgd12 vs Cntl d12 DOWN
B-ALL	p_val	avg_logFC	pct.1	pct.2	p_val_adj	Gene		B Cells	p_val	avg_logFC	pct.1	pct.2	p_val_adj	Gene
	2.49021e-138	-0.669128	0.824	0.998	3.38769e-134	H2afz			2.15352e-08	-0.834627	0.943	0.944	0.000292965	Ighm
	3.02919e-134	-0.639898	0.455	0.87	4.12091e-130	Hnrnpa0
	7.82697e-133	-0.296199	0.988	1	1.06478e-128	Rplp2
	2.82867e-130	-0.354058	0.988	0.998	3.84813e-126	Rps12
	1.01698e-123	-0.759635	0.589	0.943	1.3835e-119	Ube2s
	3.56183e-122	-0.281496	0.999	1	4.84551e-118	Rpl41
	8.27592e-120	-0.993695	0.446	0.835	1.12586e-115	cIFNgWPRE
	1.35079e-111	-0.392748	0.93	0.999	1.83761e-107	Cox8a
	5.83716e-110	-0.676011	0.54	0.966	7.94087e-106	Kdr
	3.90188e-107	-0.597998	0.617	0.942	5.30812e-103	Nucks1
	1.0982e-105	-0.64863	0.73	0.995	1.49399e-101	Hmgb2
	1.1485e-104	-0.465228	0.815	0.992	1.56242e-100	Cox6a1
	8.5916e-103	-0.647426	0.748	0.991	1.1688e-98	H2afv
	1.1257e-101	-0.536294	0.655	0.988	1.5314e-97	Dbi
	1.96871e-97	-0.612005	0.541	0.963	2.67823e-93	Gstm5
	1.54473e-95	-0.361203	0.926	0.998	2.10145e-91	Cox4i1
	2.18786e-93	-0.549065	0.519	0.917	2.97636e-89	Plch2
	1.76257e-92	-0.552758	0.543	0.921	2.39781e-88	Cks1b
	3.09483e-90	-0.505195	0.679	0.97	4.21021e-86	Selenoh
	4.79545e-88	-0.603451	0.619	0.991	6.52372e-84	Stmn1
	1.45618e-87	-0.393795	0.847	0.995	1.98099e-83	Snrpe
	7.63326e-86	-0.408666	0.813	0.989	1.03843e-81	Cox7a2
	1.78287e-85	-0.377462	0.851	0.996	2.42542e-81	Sem1
	1.89213e-84	-0.633099	0.475	0.871	2.57406e-80	Birc5
	1.97845e-82	-0.480282	0.531	0.866	2.69148e-78	Chic2
	3.10344e-81	-0.692411	0.274	0.643	4.22191e-77	Nkx6-1
	1.08981e-79	-0.272172	0.994	1	1.48258e-75	Rpl28
	8.04409e-77	-0.444377	0.704	0.983	1.09432e-72	Txn1
	5.02937e-74	-0.484139	0.437	0.769	6.84195e-70	Ncapd2
	2.17259e-73	-0.568017	0.554	0.951	2.95559e-69	Pclaf
	2.2924e-73	-0.536189	0.522	0.902	3.11859e-69	Kit
	2.2951e-71	-0.588936	0.513	0.851	3.12225e-67	Cks2
	4.38575e-71	-0.416048	0.422	0.733	5.96637e-67	Gnb1
	1.03417e-70	-0.44108	0.732	0.991	1.40689e-66	H2afy
	1.75888e-69	-0.35547	0.911	0.995	2.39278e-65	Rps17
	3.70742e-69	-0.396719	0.614	0.902	5.04357e-65	Grk2
	1.16681e-68	-0.516233	0.496	0.859	1.58733e-64	Mki67
	8.18522e-68	-0.496218	0.477	0.804	1.11352e-63	AA467197
	1.35551e-67	-0.419472	0.706	0.975	1.84403e-63	Rps27l
	5.88474e-67	-0.432919	0.594	0.907	8.0056e-63	Tmpo
	1.0047e-66	-0.347708	0.834	0.99	1.3668e-62	Atp5j
	1.13485e-66	-0.609898	0.506	0.84	1.54385e-62	Top2a
	4.57838e-66	-0.62716	0.39	0.723	6.22843e-62	cOFPmO2
	1.39127e-65	-0.389156	0.738	0.974	1.89268e-61	Uqcr10
	2.28689e-65	-0.34368	0.847	0.995	3.11108e-61	Hint1
	6.06071e-65	-0.398546	0.746	0.976	8.24499e-61	Uqcrq
	1.16645e-64	-0.528829	0.439	0.765	1.58684e-60	Cdca3
	2.13589e-64	-0.821705	0.353	0.69	2.90566e-60	Ube2c
	1.52148e-62	-0.393816	0.739	0.969	2.06982e-58	Uqcr11
	2.34314e-62	-0.646138	0.359	0.691	3.18761e-58	Cenpf
	3.15575e-62	-0.415476	0.64	0.963	4.29308e-58	Tmem256
	8.40928e-61	-0.381224	0.553	0.892	1.144e-56	Adgrg1
	9.02664e-61	-0.263767	0.994	1	1.22798e-56	Rps2
	1.38562e-60	-0.302101	0.924	0.996	1.885e-56	Rpl23a
	1.89635e-60	-0.589289	0.62	0.912	2.57979e-56	H2afx
	1.07266e-59	-0.402136	0.605	0.995	1.45925e-55	Vpreb1
	1.81435e-59	-0.382919	0.813	0.994	2.46824e-55	Anp32b
	2.24004e-59	-0.412736	0.459	0.736	3.04734e-55	Cmc2
	7.27871e-58	-0.48753	0.443	0.776	9.90196e-54	Cdca8
	9.67431e-58	-0.632582	0.452	0.753	1.31609e-53	Cenpa
	1.02899e-57	-0.31069	0.843	0.988	1.39984e-53	Sec61b
	1.29697e-57	-0.380829	0.684	0.957	1.7644e-53	Ndufc2
	1.61511e-57	-0.394983	0.489	0.814	2.1972e-53	Cenpw
	2.9723e-57	-0.396497	0.495	0.81	4.04352e-53	Sapcd1
	3.37428e-57	-0.41216	0.558	0.85	4.59037e-53	Eno1
	1.30821e-56	-0.367103	0.41	0.682	1.77968e-52	Alyref
	2.85045e-56	-0.433177	0.334	0.615	3.87776e-52	Pnp
	3.25047e-56	-0.417357	0.475	0.764	4.42194e-52	Ccdc34
	4.75982e-55	-0.33587	0.344	0.639	6.47526e-51	Myl12a
	6.34267e-55	-0.32079	0.901	0.985	8.62856e-51	Rpl22l1
	7.07855e-55	-0.303036	0.862	0.989	9.62966e-51	Cox5b
	1.78633e-54	-0.466676	0.547	0.847	2.43012e-50	Smc2
	2.1658e-54	-0.288545	0.881	0.992	2.94636e-50	Atp5l
	1.203e-53	-0.526336	0.491	0.822	1.63656e-49	Mt1
	1.7141e-53	-0.279061	0.925	0.995	2.33186e-49	Atp5g2
	2.1752e-53	-0.287673	0.912	0.995	2.95915e-49	Snrpg
	3.73182e-53	-0.346793	0.537	0.829	5.07676e-49	Cbx3
	4.18877e-53	-0.392818	0.746	0.992	5.6984e-49	Hmgn2
	4.67e-53	-0.349929	0.682	0.954	6.35306e-49	Lsm6
	4.70557e-53	-0.330021	0.774	0.982	6.40145e-49	Ndufa2
	1.48187e-52	-0.296387	0.803	1	2.01594e-48	Vpreb3
	1.89648e-52	-0.35916	0.519	0.82	2.57997e-48	Cd93
	2.14789e-52	-0.525209	0.327	0.62	2.92198e-48	Prc1
	2.40823e-52	-0.343418	0.548	0.866	3.27615e-48	Myb
	2.46968e-52	-0.356212	0.698	0.96	3.35976e-48	Ndufc1
	4.07003e-52	-0.328546	0.784	0.987	5.53687e-48	Banf1
	1.51328e-51	-0.356192	0.649	0.908	2.05867e-47	Wdfy4
	6.92881e-51	-0.45178	0.399	0.7	9.42595e-47	Fst
	7.86781e-51	-0.444915	0.65	0.908	1.07034e-46	Smc4
	1.62636e-50	-0.368347	0.609	0.912	2.21251e-46	Lsm2
	2.75836e-50	-0.36375	0.697	0.972	3.75248e-46	Anp32e
	3.50832e-50	-0.411063	0.407	0.747	4.77272e-46	Ccnb2
	3.74722e-50	-0.35626	0.583	0.846	5.09772e-46	Lbr
	3.8229e-50	-0.373689	0.48	0.771	5.20067e-46	Il7r
	5.96524e-50	-0.335316	0.363	0.627	8.11511e-46	Sod1
	6.08796e-50	-0.315626	0.406	0.681	8.28207e-46	Cecr2
	8.52738e-50	-0.367325	0.577	0.879	1.16007e-45	Dtymk
	1.28448e-49	-0.314482	0.426	0.688	1.74741e-45	Ctbp1
	1.44045e-49	-0.305002	0.859	0.995	1.95959e-45	Cox6c
	1.51616e-49	-0.330297	0.493	0.742	2.06259e-45	Rcc2
	2.5821e-49	-0.346999	0.743	0.98	3.5127e-45	Calm3
	4.41228e-49	-0.333779	0.447	0.743	6.00247e-45	Lamc1
	5.67769e-49	-0.3711	0.596	0.89	7.72393e-45	Hdgf
	1.50017e-48	-0.429294	0.356	0.645	2.04083e-44	Kif11
	1.85066e-48	-0.349699	0.596	0.924	2.51763e-44	Cisd1
	2.02669e-48	-0.30579	0.835	0.991	2.75711e-44	Atp5j2
	2.89324e-48	-0.350509	0.609	0.878	3.93597e-44	Pcbp1
	3.44087e-48	-0.400408	0.414	0.679	4.68096e-44	Ptgr1
	4.5265e-48	-0.328353	0.717	0.954	6.15785e-44	Smdt1
	5.25151e-48	-0.282658	0.853	0.992	7.14416e-44	Atp5h
	2.66515e-47	-0.436812	0.427	0.739	3.62567e-43	Cdk1
	3.96663e-47	-0.357444	0.692	0.972	5.39621e-43	Snrpd1
	5.12535e-47	-0.383413	0.344	0.613	6.97252e-43	Bub1b
	5.29689e-47	-0.400424	0.574	0.888	7.20588e-43	Siva1
	3.70132e-46	-0.3473	0.467	0.743	5.03527e-42	Nsd2
	5.96334e-46	-0.353642	0.703	0.926	8.11253e-42	1810037I17Rik
	1.2722e-45	-0.380377	0.473	0.757	1.7307e-41	Spc24
	4.33466e-45	-0.307492	0.751	0.973	5.89687e-41	Swi5
	6.93998e-45	-0.290033	0.81	0.976	9.44114e-41	Ndufb11
	7.35552e-45	-0.345565	0.526	0.798	1.00065e-40	Cdv3
	1.0805e-44	-0.340645	0.655	0.926	1.46991e-40	Ndufb6
	2.0397e-44	-0.320102	0.743	0.969	2.77481e-40	Ndufb5
	2.22405e-44	-0.328667	0.654	0.907	3.0256e-40	Cops9
	3.56557e-44	-0.324946	0.575	0.917	4.85061e-40	Lxn
	4.64858e-44	-0.302206	0.789	0.972	6.32392e-40	Gnai2
	5.52956e-44	-0.365033	0.656	0.98	7.52241e-40	Lgals1
	8.40091e-44	-0.315735	0.598	0.862	1.14286e-39	Mrpl57
	8.65243e-44	-0.349394	0.816	0.992	1.17708e-39	Ran
	1.27437e-43	-0.31882	0.54	0.82	1.73366e-39	Mtor
	1.5726e-43	-0.301427	0.797	0.991	2.13937e-39	Atp5mpl
	3.8597e-43	-0.318997	0.803	0.984	5.25074e-39	Cox5a
	3.87798e-43	-0.327324	0.823	0.998	5.2756e-39	Prdx1
	6.80735e-43	-0.379491	0.37	0.662	9.26072e-39	Tpx2
	1.08379e-42	-0.303297	0.719	0.933	1.47439e-38	Sf3b5
	2.44199e-42	-0.322475	0.178	0.416	3.32208e-38	Foxc1
	3.04403e-42	-0.315703	0.43	0.694	4.1411e-38	Gnb4
	4.6204e-42	-0.288481	0.529	0.772	6.2856e-38	Pten
	5.78228e-42	-0.298254	0.384	0.628	7.86622e-38	Ipmk
	1.65356e-41	-0.331038	0.575	0.881	2.2495e-37	Ezh2
	1.98921e-41	-0.321935	0.766	0.971	2.70612e-37	Nap1l1
	6.18347e-41	-0.344928	0.897	1	8.41199e-37	Hmgb1
	6.99713e-41	-0.360453	0.614	0.923	9.51889e-37	Dut
	8.054e-41	-0.33125	0.437	0.694	1.09567e-36	Cenpm
	1.28934e-40	-0.330769	0.613	0.887	1.75402e-36	Mrpl17
	3.17207e-40	-0.292607	0.863	0.99	4.31528e-36	Atp5g3
	9.01722e-40	-0.292998	0.783	0.973	1.2267e-35	Krtcap2
	1.02571e-39	-0.311975	0.575	0.853	1.39538e-35	Prdx4
	1.17403e-39	-0.358253	0.336	0.594	1.59715e-35	Spc25
	1.886e-39	-0.30572	0.479	0.723	2.56572e-35	Dnajc15
	2.39597e-39	-0.470747	0.44	0.72	3.25947e-35	Hist1h2ae
	2.89775e-39	-0.349846	0.296	0.549	3.9421e-35	Kif23
	4.65835e-39	-0.275265	0.548	0.807	6.33721e-35	Nup210
	6.87104e-39	-0.315335	0.638	0.907	9.34736e-35	Ssna1
	8.56873e-39	-0.299198	0.682	0.933	1.16569e-34	Micos10
	8.65963e-39	-0.299578	0.694	0.94	1.17806e-34	Ppp1cc
	1.00454e-38	-0.319926	0.493	0.742	1.36658e-34	Coq7
	1.46866e-38	-0.338868	0.249	0.478	1.99797e-34	Gas2l3
	1.58807e-38	-0.332318	0.661	0.929	2.16042e-34	Ndufab1
	2.36958e-38	-0.389331	0.293	0.549	3.22357e-34	Cenpe
	2.3906e-38	-0.289685	0.445	0.683	3.25218e-34	Atp13a2
	2.45724e-38	-0.33311	0.659	0.914	3.34283e-34	Pik3ap1
	4.78632e-38	-0.302105	0.734	0.952	6.5113e-34	Pomp
	9.01733e-38	-0.267198	0.866	0.993	1.22672e-33	Cox7c
	1.38279e-37	-0.287751	0.769	0.983	1.88114e-33	Snrpf
	1.58898e-37	-0.296507	0.636	0.915	2.16165e-33	Rnf7
	2.3117e-37	-0.257665	0.852	0.991	3.14483e-33	Cox6b1
	3.01774e-37	-0.287472	0.439	0.682	4.10533e-33	Hjurp
	3.49481e-37	-0.317089	0.361	0.603	4.75434e-33	Kif15
	6.94544e-37	-0.269903	0.429	0.663	9.44857e-33	Suz12
	3.38865e-36	-0.316172	0.627	0.886	4.60992e-32	Npm3
	4.37345e-36	-0.336665	0.457	0.756	5.94965e-32	Ccna2
	4.65378e-36	-0.298	0.495	0.75	6.331e-32	Cbx5
	5.5232e-36	-0.337164	0.374	0.62	7.51376e-32	Racgap1
	5.52321e-36	-0.253271	0.253	0.474	7.51378e-32	Mtch1
	8.40701e-36	-0.287709	0.751	0.972	1.14369e-31	Atp5o.1
	1.34079e-35	-0.283377	0.778	0.982	1.82402e-31	Gapdh
	1.50627e-35	-0.267075	0.755	0.963	2.04913e-31	Ndufb7
	2.11947e-35	-0.407815	0.372	0.659	2.88333e-31	Hist1h2ap
	2.4444e-35	-0.27132	0.465	0.691	3.32536e-31	Mknk2
	2.58456e-35	-0.262787	0.404	0.621	3.51604e-31	Cnot6
	3.7297e-35	-0.340543	0.778	0.967	5.07389e-31	Mif
	3.94408e-35	-0.282266	0.396	0.619	5.36553e-31	Gfra2
	3.98619e-35	-0.30523	0.369	0.623	5.42281e-31	Ramp1
	5.11209e-35	-0.282944	0.72	0.956	6.95449e-31	Mrps21
	9.13127e-35	-0.255984	0.479	0.692	1.24222e-30	Ywhaq
	9.4616e-35	-0.285384	0.548	0.798	1.28716e-30	Rpa3
	1.44714e-34	-0.34255	0.284	0.526	1.96868e-30	Pimreg
	1.81666e-34	-0.279222	0.688	0.947	2.47138e-30	Ndufb9
	3.21961e-34	-0.356192	0.323	0.587	4.37996e-30	Nusap1
	4.61278e-34	-0.282923	0.404	0.617	6.27523e-30	Nudt3
	6.38499e-34	-0.313783	0.366	0.588	8.68614e-30	Ybx3
	7.15235e-34	-0.278503	0.66	0.903	9.73006e-30	Hsbp1
	2.28349e-33	-0.304066	0.221	0.428	3.10645e-29	Spag5
	2.39229e-33	-0.281133	0.662	0.895	3.25448e-29	Cox14
	2.41309e-33	-0.318292	0.404	0.607	3.28277e-29	Ppp1r14b
	3.73545e-33	-0.444666	0.852	0.974	5.08171e-29	Arl6ip1
	4.34381e-33	-0.321858	0.387	0.642	5.90932e-29	Pbk
	5.34121e-33	-0.306576	0.803	0.969	7.26619e-29	Dynll1
	5.49511e-33	-0.274537	0.992	1	7.47555e-29	Ptma
	7.37782e-33	-0.269636	0.385	0.617	1.00368e-28	Ncapg
	8.32741e-33	-0.296172	0.414	0.656	1.13286e-28	Robo3
	8.92056e-33	-0.277784	0.738	0.948	1.21355e-28	Timm13
	1.60878e-32	-0.29709	0.808	0.985	2.18859e-28	Hsp90aa1
	4.25538e-32	-0.268971	0.527	0.785	5.78902e-28	Gm10282
	4.61627e-32	-0.28571	0.505	0.742	6.27997e-28	Hmgn3
	4.76331e-32	-0.303364	0.53	0.766	6.48001e-28	Acsf2
	4.79647e-32	-0.377374	0.396	0.641	6.52512e-28	Cdkn1a
	5.39675e-32	-0.281408	0.699	0.934	7.34174e-28	Ndufs5
	6.2471e-32	-0.314685	0.41	0.659	8.49855e-28	Aurkb
	6.44099e-32	-0.268315	0.556	0.792	8.76233e-28	Mrpl51
	9.24024e-32	-0.280021	0.619	0.878	1.25704e-27	Mrpl20
	9.67093e-32	-0.28789	0.553	0.811	1.31563e-27	Samsn1
	1.10286e-31	-0.283467	0.624	0.88	1.50033e-27	Cenpx
	1.40787e-31	-0.262687	0.726	0.943	1.91526e-27	Atpif1
	1.50399e-31	-0.298795	0.544	0.785	2.04602e-27	Rad21
	2.02064e-31	-0.297998	0.726	0.963	2.74888e-27	Dek
	2.3478e-31	-0.268003	0.298	0.5	3.19395e-27	Cit
	2.83794e-31	-0.253805	0.38	0.606	3.86073e-27	Marcks
	4.96751e-31	-0.257221	0.667	0.901	6.7578e-27	Atox1
	4.96967e-31	-0.257573	0.375	0.573	6.76073e-27	Topbp1
	1.43772e-30	-0.319839	0.607	0.996	1.95588e-26	Igll1
	2.53911e-30	-0.25213	0.437	0.659	3.4542e-26	Rangap1
	3.08414e-30	-0.283391	0.349	0.573	4.19567e-26	Knl1
	3.98461e-30	-0.334349	0.398	0.667	5.42066e-26	Hist1h1b
	6.07899e-30	-0.279887	0.705	0.942	8.26986e-26	Sfpq
	7.35373e-30	-0.330107	0.237	0.444	1.0004e-25	Mxd3
	1.18142e-29	-0.260834	0.649	0.907	1.6072e-25	Ndufb2
	1.20071e-29	-0.352717	0.321	0.529	1.63345e-25	Esco2
	1.20756e-29	-0.351526	0.593	0.836	1.64276e-25	Pcna
	1.25224e-29	-0.270678	0.362	0.574	1.70355e-25	Tshz1
	1.66182e-29	-0.265262	0.648	0.875	2.26074e-25	Hnrnpd
	2.15763e-29	-0.265541	0.39	0.608	2.93524e-25	Ckap5
	2.20102e-29	-0.275841	0.666	0.935	2.99427e-25	Uqcc2
	2.25412e-29	-0.292571	0.321	0.533	3.0665e-25	Ckap2l
	7.73914e-29	-0.266984	0.744	0.963	1.05283e-24	Uqcrb
	8.4432e-29	-0.288642	0.397	0.641	1.14861e-24	Incenp
	2.16468e-28	-0.258136	0.763	0.966	2.94483e-24	Prdx5
	2.26223e-28	-0.253978	0.305	0.5	3.07754e-24	Inppl1
	4.38243e-28	-0.25467	0.526	0.782	5.96186e-24	Socs2
	5.15755e-28	-0.251398	0.521	0.752	7.01633e-24	Snrpb2
	8.42857e-28	-0.319088	0.301	0.509	1.14662e-23	Hmmr
	1.00897e-27	-0.280934	0.268	0.485	1.37261e-23	Cdkn3
	1.16021e-27	-0.271668	0.496	0.707	1.57835e-23	Exoc7
	1.24585e-27	-0.250708	0.428	0.623	1.69486e-23	Tceal9
	1.51011e-27	-0.287796	0.358	0.561	2.05436e-23	Cdkn2c
	1.51161e-27	-0.279573	0.256	0.456	2.0564e-23	Aurka
	2.18545e-27	-0.279098	0.63	0.963	2.97309e-23	Lmnb1
	5.08456e-27	-0.256878	0.545	0.809	6.91703e-23	Rrm1
	1.697e-26	-0.258559	0.726	0.955	2.3086e-22	Set
	1.994e-26	-0.258897	0.434	0.639	2.71264e-22	Smim41
	2.21484e-26	-0.253443	0.293	0.484	3.01307e-22	Cep55
	5.36525e-26	-0.259107	0.569	0.846	7.29888e-22	Dctpp1
	8.89909e-26	-0.253986	0.271	0.455	1.21063e-21	Prdm8
	1.19386e-25	-0.274805	0.699	0.928	1.62412e-21	Tomm20
	2.20749e-25	-0.259103	0.747	0.971	3.00307e-21	Hnrnpab
	5.05192e-25	-0.252747	0.48	0.684	6.87263e-21	Elovl6
	5.37107e-25	-0.257097	0.306	0.5	7.3068e-21	Knstrn
	2.9574e-24	-0.282221	0.234	0.432	4.02324e-20	Epx
	6.35132e-24	-0.261452	0.482	0.694	8.64033e-20	Atad2
	3.38363e-23	-0.25764	0.325	0.506	4.60309e-19	Smtn
	4.96414e-23	-0.288687	0.787	0.94	6.75321e-19	Jpt1
	1.71285e-22	-0.272587	0.805	0.937	2.33016e-18	Calm2
	9.43948e-22	-0.254316	0.318	0.516	1.28415e-17	Cdc20
	1.45306e-21	-0.250551	0.636	0.848	1.97675e-17	Tomm5
	1.58688e-21	-0.254074	0.618	0.813	2.15879e-17	Ubald2
	KEGG 2019 MOUSE
	Index	Name	P-value	Adjusted p-value	Odds Ratio	Combined score
	1	Oxidative phosphorylation	1.901e-25	5.759e-23	16.90	1078.52
	2	Parkinson disease	4.154e-23	6.293e-21	15.20	888.29
	3	Alzheimer disease	4.794e-23	4.842e-21	13.37	779.43
	4	Huntington disease	2.229e-19	1.351e-17	11.40	568.32
	5	Thermogenesis	2.109e-20	1.598e-18	10.45	545.88
	6	Non-alcoholic fatty liver disease (NAFLD)	3.112e-16	1.571e-14	12.00	511.18
	7	Cardiac muscle contraction	2.962e-08	1.282e-06	12.58	304.94
	8	Retrograde endocannabinoid signaling	1.313e-05	0.0004974	7.04	127.84
	9	Cell cycle	0.000005676	0.0001720	6.14	74.12

## Sheet: IFNgd17 vs IFNgd12 UP
B-ALL	p_val	avg_logFC	pct.1	pct.2	p_val_adj	Gene		B Cells	p_val	avg_logFC	pct.1	pct.2	p_val_adj	Gene		Plasmacells	p_val	avg_logFC	pct.1	pct.2	p_val_adj	Gene
	2.47547e-247	0.965353	0.897	0.609	3.36763e-243	Pcbp1			1.56457e-13	1.99628	0.449	0.043	2.12844e-09	Igll1			4.89027e-15	3.1165	0.984	0.074	6.65272e-11	Igha
	7.13506e-236	0.930695	0.891	0.531	9.70654e-232	Chic2			3.50637e-13	1.69036	0.474	0.057	4.77007e-09	Vpreb1			2.29587e-14	2.4246	1	0.185	3.1233e-10	Jchain
	2.9527e-199	0.352288	0.999	0.996	4.01686e-195	Rpl10a			1.26983e-12	2.35176	0.359	0.014	1.72747e-08	Kdr			6.49815e-14	2.32414	0.984	0.778	8.84008e-10	Igkc
	5.03875e-184	0.295391	1	0.994	6.85471e-180	Rps20			6.41916e-11	1.68907	0.333	0.021	8.73262e-07	Kit			1.53468e-12	2.05352	0.96	0.111	2.08777e-08	Prg2
	1.46508e-181	0.353404	0.998	0.991	1.99309e-177	Rpl15			1.77918e-09	1.35612	0.282	0.014	2.4204e-05	Gstm5			2.23992e-12	1.54892	0.944	0.148	3.04719e-08	Edem1
	6.22157e-177	0.374949	0.997	0.988	8.46383e-173	Rps12			2.77076e-09	1.50496	0.256	0.007	3.76934e-05	Plch2			3.68188e-12	1.64091	0.968	0.111	5.00882e-08	Tmem176b
	6.59578e-176	0.270787	1	0.998	8.97289e-172	Rps8											4.11391e-12	1.58894	1	0.333	5.59656e-08	Xbp1
	3.7531e-170	0.272316	0.999	0.995	5.10572e-166	Rps27a											9.61551e-12	1.3876	0.849	0.111	1.30809e-07	Tent5c
	4.67955e-158	0.730597	0.934	0.541	6.36606e-154	Gstm5											1.05432e-11	1.76302	0.984	0.259	1.4343e-07	Mzb1
	1.96169e-157	0.290289	1	0.994	2.66869e-153	Rpl32											1.13412e-10	1.3321	0.929	0.111	1.54285e-06	Tmem176a
	1.64294e-156	0.562401	0.955	0.811	2.23506e-152	Gnas											1.1592e-10	2.07846	0.873	0.111	1.57697e-06	Slpi
	2.50799e-149	0.341868	1	0.994	3.41188e-145	Rpl28											8.02979e-10	1.18749	0.929	0.222	1.09237e-05	Fkbp2
	2.69147e-142	0.574001	0.974	0.732	3.66148e-138	H2afy											1.27076e-09	1.16881	1	0.333	1.72874e-05	Ssr4
	4.50033e-142	0.602175	0.988	0.605	6.12224e-138	Vpreb1											2.14897e-09	1.23395	0.913	0.185	2.92346e-05	Edem2
	6.66872e-142	0.290718	0.999	0.989	9.07212e-138	Rps14											3.76879e-09	0.989529	0.889	0.185	5.12706e-05	Derl3
	2.1149e-139	0.61725	0.857	0.663	2.87712e-135	Rac1											1.69768e-08	0.911548	0.77	0.185	0.000230953	Cnpy2
	5.28949e-133	0.583373	0.988	0.607	7.19582e-129	Igll1											1.95821e-08	0.902208	0.913	0.222	0.000266395	H13
	2.28902e-130	0.345536	0.995	0.968	3.11398e-126	Eef1b2											4.1769e-08	0.93991	0.833	0.148	0.000568226	Txndc11
	1.39107e-128	0.274225	0.999	0.991	1.89242e-124	Rplp0											4.35564e-08	0.99248	0.984	0.481	0.000592541	Txndc5
	6.76296e-128	0.274599	0.999	0.986	9.20033e-124	Rpl29											5.34437e-08	1.1748	0.722	0.111	0.000727049	Iglv3
	1.00954e-124	0.546655	0.919	0.745	1.37338e-120	Gclm											5.63032e-08	0.742786	0.944	0.259	0.000765948	Spcs2
	2.7387e-122	0.830337	0.836	0.589	3.72573e-118	Ube2s											5.84355e-08	0.836141	0.897	0.222	0.000794956	Creld2
	9.28882e-119	0.390625	0.98	0.923	1.26365e-114	Rbm3
	2.32041e-117	0.717621	0.773	0.477	3.15668e-113	AA467197
	2.45916e-111	0.315792	0.999	0.994	3.34544e-107	Rps2
	3.67627e-110	0.449103	0.993	0.803	5.0012e-106	Vpreb3
	1.28715e-109	0.334289	0.993	0.976	1.75104e-105	Rps6
	1.6204e-109	0.620132	0.636	0.343	2.2044e-105	Nsmce4a
	5.13972e-106	0.58998	0.94	0.54	6.99207e-102	Kdr
	1.11002e-103	0.274106	0.999	0.99	1.51007e-99	Rpl24
	3.61225e-102	0.57755	0.563	0.223	4.9141e-98	Smap1
	2.78694e-98	0.335687	0.991	0.926	3.79135e-94	Cox4i1
	1.84209e-94	0.58123	0.547	0.253	2.50598e-90	Mtch1
	1.08173e-91	0.593703	0.865	0.522	1.47159e-87	Kit
	6.39474e-91	0.527448	0.662	0.426	8.69941e-87	Ctbp1
	3.00917e-87	0.459927	0.883	0.694	4.09367e-83	Ppp1cc
	7.22571e-87	0.640379	0.628	0.404	9.82985e-83	Ppp1r14b
	1.45573e-85	0.720368	0.582	0.274	1.98038e-81	Nkx6-1
	1.03759e-83	0.516017	0.799	0.596	1.41154e-79	Hdgf
	1.57181e-73	0.469138	0.61	0.364	2.13828e-69	Lamp1
	1.02486e-70	0.418057	0.986	0.93	1.39421e-66	Crip1
	2.97106e-68	0.496454	0.753	0.526	4.04184e-64	Socs2
	2.45943e-65	0.393095	0.937	0.763	3.34581e-61	Prdx5
	7.26116e-64	0.456349	0.611	0.422	9.87808e-60	Gnb1
	1.30276e-63	0.437789	0.704	0.529	1.77227e-59	Pten
	3.92022e-63	0.466713	0.54	0.32	5.33307e-59	Srsf9
	3.60481e-62	0.326874	0.95	0.847	4.90398e-58	Hint1
	5.88901e-62	0.485483	0.711	0.495	8.01141e-58	Sapcd1
	9.35368e-61	0.434278	0.793	0.519	1.27247e-56	Plch2
	1.13603e-60	0.274778	0.989	0.93	1.54546e-56	Cox8a
	1.81442e-58	0.424589	0.951	0.656	2.46834e-54	Lgals1
	1.60075e-55	0.517281	0.625	0.418	2.17765e-51	Rnase12
	8.80623e-54	0.262126	0.979	0.925	1.198e-49	Atp5g2
	7.24049e-52	0.253513	0.985	0.924	9.84997e-48	Rpl23a
	1.27061e-51	0.448095	0.567	0.41	1.72854e-47	Alyref
	5.40855e-51	0.411638	0.932	0.824	7.35779e-47	H2afz
	2.31999e-50	0.392646	0.676	0.516	3.15612e-46	Tle5
	8.16882e-49	0.462589	0.532	0.377	1.11129e-44	Dnajc21
	3.27364e-48	0.378583	0.639	0.49	4.45347e-44	Bri3
	2.33117e-46	0.368341	0.77	0.553	3.17132e-42	Adgrg1
	4.10932e-46	0.291905	0.936	0.815	5.59032e-42	Cox6a1
	4.62088e-45	0.393741	0.902	0.762	6.28624e-41	Plac8
	4.12048e-43	0.254621	0.961	0.862	5.6055e-39	Zfp706
	1.14826e-42	0.550781	0.591	0.399	1.56209e-38	Fst
	1.70447e-41	0.339109	0.423	0.237	2.31876e-37	Btbd1
	1.9424e-41	0.318147	0.904	0.655	2.64244e-37	Dbi
	5.06998e-41	0.339324	0.786	0.596	6.8972e-37	Cisd1
	6.91764e-40	0.271386	0.971	0.81	9.41075e-36	Cmtm7
	1.22373e-39	0.378957	0.901	0.748	1.66476e-35	H2afv
	9.55477e-39	0.373496	0.375	0.202	1.29983e-34	Ogfrl1
	1.68924e-38	0.261994	0.958	0.872	2.29805e-34	Gmfg
	3.94496e-38	0.425286	0.679	0.53	5.36673e-34	Acsf2
	4.83866e-37	0.325689	0.823	0.62	6.58251e-33	Bfsp2
	8.226e-37	0.425375	0.509	0.348	1.11907e-32	Vpreb2
	1.27943e-36	0.28208	0.856	0.738	1.74054e-32	Ssr4
	4.13682e-36	0.28718	0.904	0.704	5.62774e-32	Txn1
	8.39488e-36	0.356776	0.855	0.619	1.14204e-31	Stmn1
	1.27022e-35	0.33894	0.845	0.659	1.72801e-31	Pik3ap1
	3.61191e-35	0.402945	0.697	0.491	4.91364e-31	Mt1
	1.21932e-33	0.372699	0.51	0.384	1.65877e-29	Ipmk
	1.95835e-33	0.314279	0.79	0.662	2.66414e-29	Cox14
	2.91566e-33	0.364475	0.492	0.375	3.96647e-29	Topbp1
	3.62921e-33	0.344298	0.443	0.29	4.93718e-29	Tmem243
	3.70319e-33	0.293335	0.724	0.548	5.03782e-29	Myb
	4.78758e-33	0.377553	0.367	0.205	6.51303e-29	Ppp1r21
	7.59105e-33	0.358717	0.6	0.462	1.03269e-28	Enpep
	1.71601e-32	0.268909	0.888	0.743	2.33446e-28	Ndufb5
	2.84803e-32	0.308068	0.813	0.649	3.87446e-28	Wdfy4
	4.51112e-32	0.399387	0.412	0.234	6.13693e-28	Epx
	3.07874e-31	0.336909	0.566	0.445	4.18832e-27	Atp13a2
	6.4402e-31	0.291717	0.738	0.562	8.76125e-27	Ssbp2
	5.44157e-30	0.355918	0.632	0.48	7.40271e-26	Il7r
	6.04038e-30	0.297115	0.527	0.413	8.21734e-26	Ppp2ca
	7.86335e-30	0.316857	0.786	0.664	1.06973e-25	Pmf1
	9.04173e-30	0.323036	0.575	0.455	1.23004e-25	Hnrnpa0
	9.07076e-30	0.301265	0.431	0.301	1.23399e-25	Mpnd
	1.39291e-29	0.288584	0.924	0.778	1.89491e-25	Mif
	2.25413e-29	0.32548	0.579	0.486	3.06651e-25	Taf10
	2.3288e-29	0.31972	0.347	0.201	3.1681e-25	Pla2g12a
	3.19988e-29	0.294614	0.766	0.613	4.35312e-25	Mrpl17
	4.27001e-29	0.288733	0.838	0.699	5.80892e-25	Tomm20
	5.8691e-29	0.286533	0.89	0.747	7.98432e-25	Hnrnpab
	1.46168e-28	0.299456	0.408	0.275	1.98847e-24	Ube2m
	2.84824e-28	0.472324	0.428	0.296	3.87474e-24	Cited2
	3.94503e-28	0.313501	0.382	0.247	5.36682e-24	Pabpn1
	5.89826e-28	0.467696	0.622	0.446	8.024e-24	cIFNgWPRE
	2.01704e-27	0.254174	0.228	0.085	2.74398e-23	Smim19
	2.46072e-27	0.287743	0.64	0.543	3.34756e-23	Rab2a
	2.79118e-27	0.326355	0.519	0.406	3.79713e-23	Cecr2
	5.23613e-27	0.251377	0.855	0.684	7.12323e-23	Ndufc2
	5.32509e-27	0.280295	0.844	0.679	7.24425e-23	Selenoh
	6.84627e-27	0.291606	0.657	0.519	9.31367e-23	Cd93
	7.72893e-27	0.276444	0.676	0.54	1.05144e-22	Mtor
	1.04906e-26	0.305611	0.687	0.543	1.42715e-22	Cks1b
	1.07617e-26	0.338581	0.524	0.39	1.46402e-22	Ifitm3
	1.1276e-26	0.25705	0.806	0.685	1.53398e-22	Nudt21
	1.5649e-26	0.448492	0.436	0.293	2.12889e-22	Ptms
	1.63667e-26	0.261496	0.83	0.64	2.22653e-22	Tmem256
	3.45188e-25	0.302019	0.635	0.526	4.69594e-21	Cdv3
	3.728e-25	0.298849	0.561	0.419	5.07157e-21	Crhbp
	1.85341e-24	0.353648	0.442	0.334	2.52137e-20	Pnp
	2.8872e-24	0.265824	0.743	0.559	3.92775e-20	Phldb3
	7.27194e-24	0.292998	0.699	0.615	9.89275e-20	Psip1
	1.23479e-23	0.271351	0.554	0.455	1.67981e-19	Ccni
	1.28733e-23	0.345486	0.51	0.414	1.75128e-19	Ptgr1
	3.42823e-23	0.294077	0.724	0.617	4.66376e-19	Nucks1
	1.33306e-22	0.302986	0.673	0.58	1.81349e-18	Copa
	1.60455e-22	0.275909	0.492	0.402	2.18284e-18	Abhd17a
	3.57794e-22	0.279453	0.507	0.423	4.86743e-18	Dtnbp1
	3.94313e-22	0.252269	0.585	0.503	5.36423e-18	Pitpna
	7.81431e-22	0.304859	0.538	0.459	1.06306e-17	Cmc2
	1.6696e-21	0.289318	0.59	0.505	2.27133e-17	Sox4
	3.49557e-21	0.25321	0.565	0.48	4.75537e-17	Ubn1
	7.25741e-21	0.255784	0.688	0.577	9.87298e-17	Dtymk
	7.44101e-21	0.299783	0.502	0.408	1.01227e-16	Rbpms
	1.01457e-20	0.258888	0.38	0.263	1.38022e-16	Cbx4
	1.48315e-20	0.254447	0.535	0.455	2.01768e-16	Snf8
	2.20268e-20	0.268575	0.517	0.426	2.99653e-16	Senp6
	3.15207e-20	0.250081	0.923	0.852	4.28807e-16	Arl6ip1
	6.73163e-20	0.28509	0.595	0.505	9.15771e-16	Hmgn3
	1.18962e-19	0.278406	0.422	0.333	1.61836e-15	Kif2a
	1.39297e-19	0.31121	0.235	0.124	1.89499e-15	Plagl1
	2.32394e-19	0.354634	0.478	0.369	3.16149e-15	Ramp1
	4.5471e-19	0.284546	0.476	0.404	6.18588e-15	Nudt3
	5.47838e-19	0.260589	0.879	0.797	7.45279e-15	S100a10
	7.57046e-19	0.260637	0.379	0.276	1.02989e-14	Tmem165
	1.22845e-18	0.266705	0.375	0.274	1.67119e-14	Rnf169
	1.66031e-18	0.250503	0.692	0.594	2.25869e-14	Tmpo
	2.06051e-18	0.254774	0.319	0.215	2.80312e-14	Znrf1
	4.07327e-18	0.288662	0.362	0.268	5.54128e-14	Atrnl1
	1.38557e-17	0.285468	0.277	0.178	1.88493e-13	Foxc1
	1.08822e-15	0.273042	0.564	0.493	1.48041e-11	Coq7
	1.25939e-15	0.270939	0.608	0.475	1.71328e-11	Birc5
	6.8651e-14	0.257956	0.323	0.235	9.33928e-10	Sorbs1
	8.10982e-14	0.284601	0.385	0.31	1.10326e-09	Alox5ap
	2.95556e-13	0.268667	0.368	0.29	4.02074e-09	Muc13
	3.44481e-13	0.331429	0.464	0.353	4.68632e-09	Ube2c
	3.60298e-13	0.27376	0.293	0.196	4.90149e-09	Mxd4
	5.37214e-13	0.30405	0.5	0.39	7.30825e-09	cOFPmO2
	6.94784e-13	0.275365	0.585	0.547	9.45185e-09	Cyb5a
	1.85393e-12	0.256363	0.239	0.151	2.52208e-08	Casp4
	4.98903e-12	0.28788	0.514	0.439	6.78708e-08	Cdca3
	6.31409e-12	0.254715	0.314	0.245	8.58969e-08	Mgst1
	1.5446e-11	0.342359	0.534	0.452	2.10128e-07	Cenpa
	1.97287e-10	0.256681	0.329	0.271	2.68389e-06	Cdh2
	KEGG 2019 MOUSE
	Index	Name	P-value	Adjusted p-value	Odds Ratio	Combined score
	1	Ribosome	8.278e-10	2.508e-07	11.41	317.38
	2	Thermogenesis	0.00002279	0.003453	5.25	56.09
	3	mRNA surveillance pathway	0.001201	0.07279	6.31	42.45
	4	Oxidative phosphorylation	0.0008660	0.06560	5.43	38.27
	5	Parkinson disease	0.001257	0.06347	5.05	33.73
	6	PI3K-Akt signaling pathway	0.0001914	0.01933	3.73	31.98
	SHH Sonic Hedgehog

## Sheet: IFNgd17 vs IFNgd12 DOWN
B-ALL	p_val	avg_logFC	pct.1	pct.2	p_val_adj	Gene		B Cells	p_val	avg_logFC	pct.1	pct.2	p_val_adj	Gene		Plasmacells	p_val	avg_logFC	pct.1	pct.2	p_val_adj	Gene
	0	-2.19152	0.009	0.394	0	Ly6d			2.19706e-14	-1.8578	0.333	0.879	2.98888e-10	Cd74			4.04154e-21	-1.98299	0.008	0.667	5.49811e-17	Siglecg
	1.1126e-298	-1.69715	0.007	0.359	1.51358e-294	Ms4a1			5.93409e-12	-1.124	0.128	0.664	8.07274e-08	Ubc			8.20372e-20	-3.10005	0.095	0.852	1.11603e-15	Ebf1
	2.4874e-295	-2.80359	0.021	0.404	3.38386e-291	H2-Eb1			4.2171e-11	-0.692467	0.923	0.964	5.73694e-07	Tmsb10			6.48376e-17	-2.75401	0.103	0.778	8.82051e-13	Klf2
	2.24521e-288	-1.65346	0.006	0.34	3.05438e-284	Iglc3			7.81211e-10	-1.98347	0.09	0.514	1.06276e-05	H2-Aa			1.06945e-15	-2.5931	0.127	0.778	1.45488e-11	Btg1
	1.09572e-279	-1.54532	0.005	0.328	1.49061e-275	Fcmr			1.05845e-09	-1.93541	0.026	0.421	1.43992e-05	H2-Eb1			5.02516e-15	-2.05111	0.016	0.519	6.83623e-11	Fcmr
	4.62652e-279	-1.62386	0.01	0.351	6.29392e-275	Iglc2			4.27774e-09	-0.961056	0.064	0.493	5.81944e-05	Blk			2.47765e-13	-2.5223	0.286	0.852	3.37059e-09	Coro1a
	3.66328e-277	-3.00321	0.033	0.421	4.98353e-273	H2-Aa			8.21128e-09	-1.44104	0.115	0.507	0.000111706	H2-Ab1			2.79566e-13	-2.48296	0.31	0.889	3.80322e-09	Cd37
	3.18977e-248	-1.26609	0	0.272	4.33937e-244	Fcer2a			9.39154e-09	-0.746147	0.141	0.6	0.000127763	Blvrb			3.63641e-13	-1.97671	0.048	0.556	4.94697e-09	H2-Ob
	3.41356e-247	-1.76778	0.028	0.376	4.64381e-243	H2-DMb2			1.69624e-08	-0.485532	0.833	0.979	0.000230756	Cd79b			2.10809e-12	-2.10961	0.008	0.407	2.86785e-08	H2-DMb2
	1.03185e-223	-3.70771	0.095	0.501	1.40372e-219	Cd74			2.07024e-08	-1.29514	0.154	0.543	0.000281635	Ms4a1			2.84415e-12	-1.23117	0.952	1	3.86918e-08	H2-D1
	5.95303e-219	-1.49963	0.04	0.381	8.0985e-215	Igkc			2.54584e-08	-0.56628	0.641	0.943	0.000346336	Ly6e			5.06801e-12	-1.06229	0.992	1	6.89452e-08	Rpl9
	6.36953e-214	-0.926269	0.009	0.278	8.66511e-210	Ctsh			3.13873e-08	-0.599073	0.385	0.857	0.000426992	Ly6d			5.84662e-12	-2.28773	0.048	0.519	7.95374e-08	Ms4a1
	9.99036e-211	-1.09653	0.004	0.251	1.35909e-206	Cd83			3.38446e-08	-0.575564	0.513	0.879	0.000460422	Ddx5			7.72658e-12	-2.643	0.905	0.963	1.05112e-07	Tmsb10
	6.5037e-204	-0.825444	0.01	0.27	8.84764e-200	Blk			3.52685e-08	-1.13213	0.064	0.436	0.000479792	Slfn2			9.50712e-12	-1.98329	0.651	0.963	1.29335e-07	Tmsb4x
	4.62386e-200	-1.47334	0.028	0.327	6.29029e-196	Ly6a			5.17618e-08	-0.692649	0.064	0.45	0.000704167	Tmem131l			2.74043e-11	-2.33695	0.952	0.963	3.72808e-07	Actb
	1.47319e-165	-0.770572	0.02	0.266	2.00413e-161	Fcrla											2.96227e-11	-1.54529	0	0.333	4.02987e-07	Trim34a
	2.82439e-161	-1.10339	0.141	0.523	3.8423e-157	Bank1											5.0242e-11	-2.05235	0.825	0.963	6.83492e-07	Cd79b
	6.32507e-150	-0.657151	0.005	0.193	8.60463e-146	Gm8369											1.51893e-10	-1.92332	0.833	0.963	2.06636e-06	H3f3a
	1.87183e-149	-0.877656	0.057	0.342	2.54644e-145	Ikzf3											3.53306e-10	-0.75898	0.119	0.667	4.80637e-06	Ighm
	3.77758e-149	-1.12504	0.912	0.987	5.13902e-145	Ly6e											3.67009e-10	-1.27837	0.016	0.37	4.99279e-06	Nrm
	1.82773e-148	-0.677525	0.007	0.2	2.48644e-144	Ms4a4c											4.19253e-10	-1.15026	0	0.296	5.70352e-06	Id3
	2.84661e-148	-0.674097	0.042	0.31	3.87252e-144	Stap1											4.19253e-10	-1.43906	0	0.296	5.70352e-06	Fcer2a
	3.96138e-146	-0.890465	0.156	0.53	5.38906e-142	Ier5											5.09601e-10	-1.51276	0.016	0.37	6.93261e-06	Bank1
	3.55689e-140	-1.63068	0.126	0.443	4.83879e-136	Ltb											5.30865e-10	-1.26868	0.992	1	7.22189e-06	Fau
	1.25024e-136	-0.360874	0.999	1	1.70083e-132	Actb											5.50665e-10	-3.58119	0.214	0.704	7.49125e-06	H2-Aa
	1.09711e-133	-0.56108	0.004	0.169	1.49251e-129	Cxcr5											3.06631e-09	-1.5296	0.024	0.37	4.17141e-05	Cd19
	4.43556e-132	-0.551142	0.009	0.189	6.03414e-128	Rnase6											4.43332e-09	-2.15243	0.587	0.852	6.03109e-05	Cd52
	4.28087e-131	-1.06455	0.1	0.4	5.8237e-127	H2-DMa											4.55331e-09	-0.958216	0.992	0.963	6.19432e-05	Rpl6
	8.02259e-128	-0.855141	0.034	0.26	1.09139e-123	Ccr7											4.58236e-09	-1.91938	0.016	0.333	6.23385e-05	Ighd
	9.76303e-128	-0.95812	0.31	0.704	1.32816e-123	Il2rg											5.77874e-09	-1.16364	0	0.259	7.8614e-05	Pax5
	1.72548e-121	-0.604525	0.004	0.155	2.34734e-117	Iglc1											5.77874e-09	-1.40971	0	0.259	7.8614e-05	S1pr1
	2.42688e-118	-1.03106	0.134	0.439	3.30153e-114	H2-Ob											6.00515e-09	-1.74528	0.421	0.815	8.1694e-05	Rac2
	5.62885e-118	-0.498047	0.004	0.151	7.65749e-114	Cd40											6.26968e-09	-1.77537	0.175	0.63	8.52927e-05	Napsa
	6.81595e-116	-0.508583	0.003	0.144	9.27242e-112	Ciita											1.0855e-08	-0.840531	0.984	0.926	0.000147671	Ubb
	1.46584e-115	-0.925217	0.098	0.381	1.99413e-111	Ighd											1.21687e-08	-1.50163	0.056	0.444	0.000165544	Grap
	7.5968e-115	-1.05396	0.088	0.35	1.03347e-110	Hvcn1											1.74657e-08	-1.23777	1	0.926	0.000237604	mt-Atp6
	2.42688e-114	-0.440106	0.006	0.156	3.30153e-110	Bmyc											4.4932e-08	-1.279	1	0.963	0.000611256	Cd79a
	7.84376e-113	-0.54066	0.006	0.153	1.06707e-108	March1											4.90879e-08	-1.43231	0.778	0.852	0.000667791	Hspa8
	2.44501e-110	-0.795308	0.12	0.411	3.3262e-106	Swap70											5.14682e-08	-1.35184	0.024	0.333	0.000700173	Snn
	5.25602e-108	-0.441174	0.001	0.125	7.15029e-104	Ccr6											6.22149e-08	-1.05059	0.016	0.296	0.000846371	Cnn3
	2.54499e-107	-0.509761	0.007	0.154	3.46221e-103	H2-Eb2											6.22149e-08	-1.37546	0.016	0.296	0.000846371	Gm8369
	4.60153e-107	-0.927232	0.346	0.702	6.25992e-103	Zfp36											7.04679e-08	-1.22137	0.016	0.296	0.000958646	Pxk
	1.05348e-102	-0.66307	0.028	0.215	1.43316e-98	Cd55											7.30707e-08	-1.82504	0.23	0.667	0.000994054	Arhgef1
	1.53858e-102	-1.23419	0.142	0.421	2.09309e-98	Klf2
	7.6505e-102	-0.623639	0.609	0.863	1.04077e-97	Ubc
	1.16962e-101	-0.611465	0.041	0.246	1.59115e-97	Ncf1
	5.2408e-101	-0.685171	0.042	0.247	7.12958e-97	Gimap3
	8.47319e-101	-0.548119	0.027	0.21	1.15269e-96	Nfkb2
	4.01104e-97	-0.578472	0.02	0.183	5.45661e-93	Itgb7
	5.29858e-97	-2.06674	0.488	0.801	7.20819e-93	H2-Ab1
	2.65597e-95	-0.603622	0.034	0.219	3.61318e-91	Gimap7
	2.94103e-95	-0.467975	0.005	0.129	4.00098e-91	Gpr183
	1.40273e-93	-0.894282	0.135	0.397	1.90827e-89	H2-Oa
	4.11137e-90	-1.38863	0.316	0.613	5.5931e-86	Shisa5
	1.05342e-89	-0.634176	0.156	0.437	1.43307e-85	Mif4gd
	4.17828e-88	-0.361461	0.002	0.111	5.68413e-84	Myo1e
	7.73142e-88	-0.778914	0.362	0.692	1.05178e-83	Zfp36l1
	5.51224e-87	-0.339737	0.998	0.998	7.49885e-83	mt-Atp6
	4.58134e-85	-0.36753	0.006	0.124	6.23246e-81	Rasgrp3
	1.12417e-84	-0.54682	0.029	0.193	1.52932e-80	Pglyrp1
	5.5551e-84	-0.423427	0.008	0.131	7.55716e-80	Adrb2
	1.13495e-83	-0.76947	0.134	0.381	1.54399e-79	Ly86
	2.69257e-83	-0.465681	0.026	0.184	3.66297e-79	Ctse
	5.98024e-83	-0.486463	0.981	0.98	8.13552e-79	Hspa8
	9.02557e-83	-0.286226	0.997	0.993	1.22784e-78	Rps29
	1.14557e-80	-0.84873	0.192	0.47	1.55844e-76	Junb
	1.69585e-78	-0.515092	0.918	0.984	2.30703e-74	Ddx5
	4.79244e-78	-0.60618	0.102	0.331	6.51963e-74	Fchsd2
	6.83036e-78	-0.343958	0.003	0.102	9.29202e-74	Brwd1
	9.40847e-78	-0.276003	0.993	0.989	1.27993e-73	Rpl38
	1.73732e-77	-0.607924	0.99	0.994	2.36345e-73	Rps27
	1.94993e-77	-0.342176	0.004	0.106	2.65268e-73	Pxdc1
	4.89713e-77	-0.395361	0.868	0.944	6.66206e-73	Cdc42
	4.48363e-76	-0.532596	0.048	0.227	6.09953e-72	Cd2
	3.52258e-75	-0.418324	0.288	0.604	4.79212e-71	Gm11808
	5.10197e-75	-0.89596	0.281	0.562	6.94072e-71	Ctss
	4.30007e-74	-0.788944	0.227	0.504	5.84982e-70	Capg
	2.77002e-73	-0.595882	0.894	0.975	3.76833e-69	Cd37
	2.88911e-73	-0.575331	0.221	0.506	3.93034e-69	Pxk
	3.85535e-73	-0.470217	0.989	0.991	5.24482e-69	H2-D1
	4.21224e-72	-0.384741	0.006	0.11	5.73033e-68	Neurl3
	2.36799e-71	-0.616167	0.195	0.458	3.22142e-67	Sp100
	3.69782e-71	-0.357076	0.998	0.993	5.03051e-67	Tmsb10
	7.65278e-71	-0.677104	0.397	0.707	1.04108e-66	Ptprc
	3.01736e-70	-0.467664	0.255	0.555	4.10482e-66	Jun
	5.36593e-70	-0.711556	0.25	0.528	7.29982e-66	Ralgps2
	7.17393e-70	-0.580017	0.155	0.4	9.75941e-66	Man1a
	1.14588e-69	-0.451839	0.047	0.215	1.55885e-65	Icosl
	4.01274e-69	-0.656914	0.578	0.828	5.45893e-65	Apobec3
	6.00963e-69	-0.714933	0.617	0.861	8.1755e-65	Mef2c
	2.2396e-68	-0.513824	0.99	0.998	3.04675e-64	H2-K1
	8.48351e-68	-0.605207	0.447	0.731	1.1541e-63	Cnp
	1.30404e-67	-0.566894	0.176	0.431	1.77402e-63	Grap
	7.11221e-67	-0.382119	0.013	0.127	9.67545e-63	Cr2
	3.42442e-66	-0.72576	0.471	0.749	4.65859e-62	Ptpn6
	5.18297e-66	-0.410336	0.061	0.244	7.05091e-62	Fos
	1.57781e-65	-0.653188	0.225	0.487	2.14645e-61	Samhd1
	2.45714e-63	-0.483064	0.048	0.209	3.34269e-59	Cybb
	3.12956e-63	-0.456388	0.355	0.654	4.25745e-59	Gga2
	3.8377e-63	-0.541152	0.102	0.304	5.22081e-59	Ifi209
	1.49906e-62	-0.362637	0.011	0.116	2.03932e-58	Btla
	2.89974e-60	-0.550349	0.329	0.61	3.94481e-56	Sh3bp5
	1.03125e-59	-0.30756	0.973	0.986	1.40292e-55	Arhgdib
	1.11612e-59	-0.304692	0.983	0.987	1.51837e-55	Coro1a
	2.35054e-58	-0.401963	0.061	0.224	3.19767e-54	Traf5
	7.85324e-58	-0.441786	0.086	0.27	1.06835e-53	Helz2
	1.70258e-57	-0.394186	0.032	0.163	2.3162e-53	H2-DMb1
	4.59069e-57	-0.343673	0.014	0.116	6.24518e-53	Sorl1
	1.0178e-56	-0.484583	0.133	0.349	1.38461e-52	Irf1
	2.48379e-56	-0.552528	0.323	0.585	3.37895e-52	Pde4b
	5.45071e-56	-0.586127	0.968	0.992	7.41515e-52	Cd79b
	1.37752e-55	-0.626365	0.576	0.803	1.87397e-51	Laptm5
	5.35292e-55	-0.362	0.059	0.216	7.28211e-51	Ero1lb
	7.37364e-55	-0.466899	0.273	0.533	1.00311e-50	Add3
	7.44081e-55	-0.463667	0.319	0.594	1.01225e-50	Tapbp
	1.45764e-54	-0.489539	0.375	0.659	1.98297e-50	Lyn
	3.23728e-53	-0.258968	0.141	0.365	4.404e-49	Chtf8
	3.13642e-52	-0.597086	0.184	0.393	4.26678e-48	Spib
	5.58796e-52	-0.39236	0.089	0.264	7.60186e-48	Rhof
	3.10735e-51	-0.543182	0.409	0.672	4.22724e-47	Siglecg
	5.99223e-51	-0.511913	0.162	0.373	8.15182e-47	Sp140
	6.81925e-51	-0.587503	0.471	0.725	9.2769e-47	Nfkbia
	5.50967e-50	-0.369914	0.03	0.148	7.49536e-46	B3gnt5
	1.9516e-49	-0.363094	0.037	0.162	2.65495e-45	Cmah
	2.57681e-49	-0.950383	0.333	0.539	3.50549e-45	Tsc22d3
	3.7031e-49	-0.467532	0.359	0.623	5.0377e-45	Il16
	2.98479e-48	-0.552933	0.016	0.111	4.06051e-44	Apoe
	1.42877e-47	-0.563512	0.231	0.455	1.9437e-43	Cd69
	1.72508e-47	-0.67208	0.174	0.364	2.34679e-43	Slfn2
	2.76452e-47	-0.413453	0.381	0.642	3.76086e-43	Eif4a2
	4.83993e-47	-0.268263	0.015	0.108	6.58425e-43	Grap2
	6.95698e-47	-0.431645	0.021	0.121	9.46427e-43	Serpina3g
	9.49228e-47	-0.515864	0.65	0.863	1.29133e-42	Unc93b1
	1.10668e-46	-0.398119	0.56	0.769	1.50553e-42	Rsrp1
	1.69447e-46	-0.414897	0.308	0.56	2.30515e-42	Ctsc
	3.93988e-46	-0.400054	0.656	0.76	5.35982e-42	Hspa5
	1.60595e-45	-0.266749	0.015	0.106	2.18473e-41	Phf11b
	4.41172e-45	-0.431547	0.309	0.559	6.00171e-41	Tmem123
	5.39889e-45	-0.321947	0.11	0.289	7.34466e-41	Snx8
	6.44732e-45	-0.481281	0.266	0.491	8.77094e-41	Snn
	1.88741e-44	-0.300126	0.024	0.125	2.56764e-40	Kif21b
	2.36086e-44	-0.364922	0.109	0.283	3.21172e-40	Ctso
	2.45244e-44	-0.47981	0.236	0.458	3.3363e-40	Ripor2
	2.60161e-44	-0.312986	0.02	0.115	3.53923e-40	Plekhm3
	3.2226e-44	-0.446773	0.161	0.354	4.38402e-40	Txndc5
	4.96469e-43	-0.352705	0.04	0.157	6.75396e-39	Fcrl1
	5.62682e-43	-0.292955	0.789	0.873	7.65472e-39	Selenow
	1.64721e-42	-0.804874	0.493	0.716	2.24087e-38	Btg1
	6.67477e-42	-0.538859	0.337	0.572	9.08036e-38	Pou2f2
	7.02291e-42	-0.374779	0.12	0.293	9.55397e-38	Bcl2
	1.15177e-41	-0.699157	0.275	0.517	1.56686e-37	S100a9
	1.49315e-41	-0.359728	0.069	0.209	2.03128e-37	S1pr1
	2.57855e-41	-0.563528	0.377	0.603	3.50785e-37	Ets1
	8.98849e-41	-0.475482	0.542	0.748	1.22279e-36	Ezr
	2.76248e-40	-0.31215	0.046	0.164	3.75808e-36	Relb
	9.74948e-40	-0.424626	0.096	0.246	1.32632e-35	Birc3
	1.20482e-39	-0.468754	0.232	0.448	1.63904e-35	Stat1
	1.51785e-39	-0.315733	0.189	0.393	2.06488e-35	Hexb
	1.92553e-39	-0.550172	0.375	0.601	2.6195e-35	Tnfrsf13c
	2.96324e-39	-0.308895	0.029	0.129	4.03119e-35	Bcl3
	4.12796e-39	-0.325327	0.242	0.47	5.61568e-35	Map2k1
	4.80118e-39	-0.479815	0.79	0.91	6.53153e-35	Limd2
	6.73572e-39	-0.257734	0.108	0.273	9.16328e-35	Slc15a4
	8.46009e-39	-0.31303	0.104	0.271	1.15091e-34	Ngp
	1.69111e-38	-0.32431	0.315	0.548	2.30058e-34	Gps2
	2.02446e-38	-0.380405	0.67	0.846	2.75407e-34	Psap
	2.08206e-38	-0.331195	0.44	0.677	2.83243e-34	Rab8a
	2.59855e-38	-0.304935	0.051	0.171	3.53507e-34	Samd9l
	2.94578e-38	-0.310755	0.723	0.858	4.00745e-34	Tmbim6
	5.53869e-38	-0.389476	0.387	0.629	7.53483e-34	Cytip
	1.35454e-37	-0.311606	0.08	0.221	1.84272e-33	Dgka
	2.64474e-37	-0.292379	0.139	0.316	3.5979e-33	Rftn1
	3.78237e-37	-0.26623	0.053	0.175	5.14553e-33	Cpm
	4.22032e-37	-0.455592	0.349	0.569	5.74132e-33	4930523C07Rik
	6.42852e-37	-0.257558	0.839	0.865	8.74536e-33	Tpm3
	3.17808e-36	-0.329841	0.149	0.327	4.32347e-32	Cd180
	7.95537e-36	-0.342144	0.707	0.853	1.08225e-31	Dazap2
	9.51444e-36	-0.274972	0.055	0.175	1.29434e-31	Gadd45g
	3.09452e-35	-0.575292	0.467	0.68	4.20978e-31	Txnip
	3.3373e-35	-0.472358	0.169	0.332	4.54006e-31	Gpr18
	3.44794e-35	-0.392892	0.435	0.667	4.69057e-31	Cd53
	1.4588e-34	-0.335156	0.311	0.531	1.98456e-30	Cyb561a3
	2.65208e-34	-0.314399	0.511	0.71	3.60789e-30	Rbm38
	3.00153e-34	-0.33161	0.769	0.864	4.08328e-30	Son
	3.24364e-34	-0.2593	0.033	0.128	4.41265e-30	Srpk3
	2.04843e-33	-0.255957	0.062	0.183	2.78668e-29	Atg16l2
	2.1711e-33	-0.273669	0.189	0.379	2.95356e-29	Rabep2
	2.58082e-33	-0.364937	0.097	0.234	3.51095e-29	Clec2i
	4.0574e-33	-0.250035	0.102	0.25	5.51969e-29	Irf9
	8.19285e-33	-0.276517	0.382	0.601	1.11455e-28	Pdia4
	8.53882e-33	-0.274217	0.055	0.166	1.16162e-28	Trim34a
	1.32351e-32	-0.521371	0.859	0.931	1.8005e-28	Ighm
	1.63726e-32	-0.352587	0.348	0.568	2.22733e-28	Ifi203
	2.80086e-32	-0.255316	0.085	0.219	3.81029e-28	Elmsan1
	4.21608e-32	-0.317326	0.246	0.457	5.73556e-28	Cdc42se2
	6.19858e-32	-0.288391	0.061	0.176	8.43254e-28	Dipk1a
	7.28426e-32	-0.442623	0.39	0.605	9.90951e-28	Syk
	8.14059e-32	-0.329218	0.071	0.189	1.10745e-27	Dock8
	9.43504e-32	-0.364713	0.813	0.89	1.28354e-27	Lcp1
	2.16416e-31	-0.260788	0.936	0.962	2.94412e-27	Rbm39
	2.83503e-31	-0.291112	0.274	0.487	3.85678e-27	Tmod3
	1.03193e-30	-0.305057	0.051	0.153	1.40384e-26	Gramd3
	1.1164e-30	-0.250587	0.057	0.168	1.51875e-26	Ppp1r15a
	1.26746e-30	-0.451451	0.527	0.734	1.72425e-26	Gimap1
	1.55258e-30	-0.396847	0.093	0.217	2.11212e-26	Lat2
	2.00531e-30	-0.309653	0.311	0.517	2.72803e-26	Foxo1
	9.66964e-30	-0.254829	0.245	0.447	1.31546e-25	Vav1
	1.6804e-29	-0.309802	0.161	0.326	2.28601e-25	Retreg1
	2.1269e-29	-0.354613	0.142	0.29	2.89343e-25	Arhgef18
	3.59356e-29	-0.301492	0.315	0.521	4.88868e-25	Ccm2
	5.44369e-29	-0.322931	0.068	0.179	7.40559e-25	Card11
	7.97449e-29	-0.426135	0.589	0.777	1.08485e-24	H2-Q4
	1.17324e-28	-0.339215	0.109	0.246	1.59607e-24	Lrrk2
	2.89972e-28	-0.329204	0.318	0.523	3.94478e-24	Map4k1
	4.40572e-28	-0.361055	0.333	0.535	5.99355e-24	Ncf4
	8.44146e-28	-0.310282	0.263	0.451	1.14838e-23	Evl
	1.38357e-27	-0.29042	0.246	0.434	1.88221e-23	Rraga
	1.71032e-27	-0.26555	0.182	0.349	2.32672e-23	Btg2
	2.86768e-27	-0.25324	0.297	0.502	3.90119e-23	Prkcd
	3.99095e-27	-0.310546	0.103	0.229	5.42929e-23	Ptk2b
	5.18588e-27	-0.258648	0.748	0.831	7.05487e-23	Rpl13a
	5.50261e-27	-0.285409	0.998	0.995	7.48574e-23	Cd79a
	6.16712e-27	-0.385369	0.734	0.869	8.38975e-23	Foxp1
	9.31123e-27	-0.356769	0.147	0.287	1.2667e-22	Rel
	1.04568e-26	-0.304424	0.176	0.335	1.42254e-22	St6gal1
	1.13631e-26	-0.288806	0.234	0.414	1.54583e-22	Ehd1
	1.53032e-26	-0.275658	0.773	0.867	2.08185e-22	Cd19
	2.41179e-26	-0.254088	0.035	0.118	3.281e-22	Plaur
	3.56058e-26	-0.41915	0.237	0.399	4.84382e-22	Scd1
	3.70851e-26	-0.268553	0.131	0.27	5.04506e-22	Mgrn1
	4.45165e-26	-0.26531	0.047	0.137	6.05602e-22	Lpxn
	4.47415e-26	-0.265959	0.409	0.623	6.08663e-22	Cap1
	6.55241e-26	-0.56906	0.974	0.971	8.91389e-22	Cd52
	7.77294e-26	-0.255551	0.337	0.536	1.05743e-21	Sash3
	1.04755e-25	-0.42119	0.556	0.75	1.42508e-21	Arhgap45
	1.24451e-25	-0.282573	0.562	0.724	1.69303e-21	Rnf187
	1.95052e-25	-0.278454	0.411	0.62	2.65349e-21	Sqstm1
	2.3277e-25	-0.259346	0.079	0.19	3.1666e-21	Klf3
	2.38984e-25	-0.299657	0.377	0.581	3.25114e-21	Cdc42se1
	5.15339e-25	-0.288569	0.392	0.595	7.01067e-21	Mndal
	5.73244e-25	-0.28737	0.192	0.352	7.79841e-21	Pml
	1.03909e-24	-0.320776	0.198	0.354	1.41358e-20	Lmbrd1
	6.61203e-24	-0.333166	0.145	0.279	8.995e-20	Mylip
	6.62912e-24	-0.307688	0.635	0.795	9.01825e-20	Iqgap1
	7.76497e-24	-0.477071	0.524	0.688	1.05635e-19	Irf8
	1.02579e-23	-0.255601	0.107	0.227	1.39549e-19	Pkp3
	1.14509e-23	-0.353741	0.383	0.571	1.55778e-19	Fli1
	2.58627e-23	-0.283215	0.456	0.648	3.51836e-19	Crlf3
	3.82538e-23	-0.353832	0.357	0.536	5.20404e-19	Irf2
	4.23302e-23	-0.386561	0.464	0.647	5.7586e-19	Ier2
	5.62433e-23	-0.292193	0.268	0.441	7.65134e-19	Blvrb
	7.51878e-23	-0.336278	0.171	0.312	1.02286e-18	Arhgap17
	1.05461e-22	-0.328618	0.244	0.403	1.43469e-18	Clec2d
	1.16502e-22	-0.334598	0.516	0.704	1.58489e-18	H2-T22
	2.08634e-22	-0.282285	0.227	0.387	2.83825e-18	Irf5
	4.04673e-22	-0.270387	0.278	0.453	5.50517e-18	Tap2
	9.94743e-22	-0.556735	0.286	0.457	1.35325e-17	S100a8
	1.22161e-21	-0.290942	0.414	0.605	1.66188e-17	Apbb1ip
	1.40979e-21	-0.361627	0.578	0.761	1.91787e-17	Arhgef1
	2.0195e-21	-0.279709	0.755	0.866	2.74733e-17	Msn
	2.25975e-21	-0.25778	0.248	0.412	3.07416e-17	Bin2
	2.48026e-21	-0.262933	0.241	0.413	3.37414e-17	Arhgap4
	3.32477e-21	-0.368544	0.509	0.695	4.52301e-17	Dnajc7
	4.7939e-21	-0.264812	0.409	0.591	6.52162e-17	Itsn2
	9.31621e-21	-0.279444	0.089	0.192	1.26738e-16	Malt1
	2.09612e-20	-0.275173	0.391	0.578	2.85156e-16	Lrp10
	2.22319e-20	-0.34937	0.362	0.526	3.02442e-16	S100a11
	3.45053e-20	-0.593553	0.579	0.707	4.6941e-16	Gimap6
	6.87823e-20	-0.312569	0.131	0.244	9.35714e-16	Gimap5
	8.02659e-20	-0.252494	0.464	0.642	1.09194e-15	Dbnl
	1.04256e-19	-0.269958	0.25	0.405	1.4183e-15	Tgfbr2
	1.47936e-19	-0.261191	0.316	0.489	2.01251e-15	Ptpn1
	2.65705e-19	-0.275817	0.165	0.29	3.61466e-15	Cdc25b
	2.8848e-19	-0.28353	0.154	0.276	3.92448e-15	Klf6
	2.89683e-19	-0.29166	0.689	0.804	3.94085e-15	Sell
	7.81973e-19	-0.348018	0.636	0.779	1.0638e-14	Csk
	1.4404e-18	-0.251344	0.346	0.52	1.95953e-14	Anxa6
	1.65237e-18	-0.306342	0.378	0.54	2.24788e-14	Tspan32
	2.82287e-18	-0.317462	0.625	0.756	3.84023e-14	Cnn2
	3.42922e-18	-0.280706	0.34	0.505	4.66511e-14	Lbh
	9.7884e-18	-0.310462	0.356	0.521	1.33161e-13	Dock2
	1.00155e-17	-0.293714	0.317	0.478	1.3625e-13	Zbtb7a
	1.25059e-17	-0.448003	0.595	0.718	1.7013e-13	Ifi27l2a
	2.20166e-17	-0.332171	0.129	0.232	2.99514e-13	Filip1l
	2.46874e-17	-0.385163	0.619	0.756	3.35848e-13	Lsp1
	5.89873e-17	-0.26356	0.221	0.36	8.02463e-13	Sesn1
	2.76214e-16	-0.252719	0.262	0.406	3.75762e-12	Smap2
	2.76348e-16	-0.357548	0.174	0.282	3.75944e-12	Lmo2
	3.29721e-16	-0.312825	0.07	0.147	4.48553e-12	Tcp11l2
	6.26252e-16	-0.25043	0.398	0.543	8.51953e-12	Id3
	7.96998e-15	-0.27394	0.229	0.346	1.08424e-10	H2-T23
	3.29502e-14	-0.275844	0.476	0.628	4.48254e-10	B4galnt1
	5.20604e-14	-0.400607	0.311	0.417	7.0823e-10	Gimap4
	6.80095e-14	-0.250613	0.246	0.369	9.25201e-10	Cd38
	1.2185e-13	-0.286995	0.451	0.602	1.65764e-09	Rabac1
	1.80063e-12	-0.297718	0.222	0.324	2.44957e-08	Cd22
	3.77235e-12	-0.287348	0.856	0.902	5.13191e-08	Srgn
	2.23657e-11	-0.253541	0.17	0.262	3.04264e-07	Zfp318
	1.39157e-10	-0.255467	0.637	0.762	1.89309e-06	Ppdpf
	2.64794e-10	-0.255411	0.547	0.679	3.60226e-06	Macf1
	1.48046e-09	-0.253697	0.222	0.312	2.01402e-05	Il10ra
	2.94469e-09	-0.25154	0.727	0.813	4.00595e-05	Stk17b
	3.03449e-09	-0.271369	0.784	0.887	4.12811e-05	Napsa
	KEGG 2019 MOUSE
	Index	Name	P-value	Adjusted p-value	Odds Ratio	Combined score
	1	Antigen processing and presentation	4.246e-15	6.433e-13	14.67	586.73
	2	Asthma	6.166e-08	1.168e-06	23.76	558.64
	3	Leishmaniasis	2.906e-12	2.935e-10	15.76	527.61
	4	Intestinal immune network for IgA production	1.186e-09	3.993e-08	18.42	505.83
	5	B cell receptor signaling pathway	9.943e-12	6.026e-10	14.67	472.93
