# Supplementary material for: Myeloid cell‐based delivery of IFN‐γ reprograms the leukemia microenvironment and induces anti‐tumoral immune responses
Source: EMBO Mol Med. 2021 Aug 30;13(10):e13598. doi: 10.15252/emmm.202013598 (PMC8495462; doi:10.15252/emmm.202013598)
Supplement: Supplementary file 7 — Table EV5 [file EMMM-13-e13598-s004.xlsx]

## Sheet: IFNgd12 vs Cntld12 UP
Table EV5. Comparison of Gene Expression within T cell populations in IFNγ d12 vs. CTRL d12 and IFNγ d17 vs. IFNγ d12.
	p_val	avg_logFC	pct.1	pct.2	p_val_adj	Gene		cytotoxic CD8	p_val	avg_logFC	pct.1	pct.2	p_val_adj	Gene		ND	p_val	avg_logFC	pct.1	pct.2	p_val_adj	Gene		effector NK	p_val	avg_logFC	pct.1	pct.2	p_val_adj	Gene		regulatory NK	p_val	avg_logFC	pct.1	pct.2	p_val_adj	Gene		proliferating effector CD8	p_val	avg_logFC	pct.1	pct.2	p_val_adj	Gene		NK	p_val
	8.48284e-40	0.558152	1	0.996	1.15409e-35	Actb			6.6921e-14	0.572503	1	0.985	9.1046e-10	Actb			2.4678e-09	1.4667	0.671	0.138	3.35745e-05	Stat1			2.42532e-12	0.613756	1	1	3.29965e-08	Actb			9.1111e-36	0.569133	1	1	1.23956e-31	Actb											7.54337e-17
	1.56479e-33	1.07035	0.831	0.293	2.1289e-29	Stat1			2.63727e-11	0.467197	0.996	0.956	3.588e-07	Ubb											1.43171e-11	0.73121	1	0.918	1.94785e-07	Actg1			3.26245e-33	0.31605	1	1	4.43857e-29	Eef1a1											3.08693e-12
	1.55904e-31	0.576098	0.994	0.907	2.12107e-27	Ms4a4b			3.98714e-11	0.867447	0.718	0.191	5.42451e-07	Irf1											8.52173e-10	1.1859	0.725	0.143	1.15938e-05	Cd74			1.23828e-31	0.654795	0.996	0.894	1.68468e-27	Ms4a4b											5.4261e-12
	3.8785e-31	0.289388	1	1	5.2767e-27	Eef1a1			4.47806e-11	0.563456	0.974	0.824	6.0924e-07	Eef2											2.5579e-09	0.371554	1	1	3.48002e-05	Eef1a1			5.97165e-31	0.453525	1	0.995	8.12443e-27	H2-D1											8.50469e-12
	5.83342e-27	0.464053	1	0.947	7.93637e-23	Ubb			5.73246e-11	0.641337	0.991	0.853	7.79901e-07	Ms4a4b											5.5588e-09	0.433065	1	1	7.56275e-05	H2-D1			2.11129e-24	0.579176	1	0.926	2.87241e-20	Actg1											1.64838e-11
	1.54795e-25	0.472434	0.991	0.884	2.10598e-21	Eef2			2.47452e-10	0.903416	0.791	0.324	3.36658e-06	Stat1											4.30404e-08	1.00813	0.783	0.265	0.000585565	Stat1			5.27629e-23	0.91926	0.736	0.234	7.17839e-19	Stat1											1.77461e-10
	8.50566e-23	0.730901	0.715	0.253	1.1572e-18	Irf1			5.93578e-10	0.568685	0.927	0.574	8.07563e-06	Lat											5.3463e-08	0.723546	0.817	0.286	0.000727364	Pkm			1.04897e-22	0.753719	0.796	0.277	1.42713e-18	Ifi47											2.89829e-10
	1.02594e-22	0.533977	0.981	0.902	1.39579e-18	Actg1			9.26107e-10	0.841002	0.479	0.044	1.25997e-05	Gltp																			1.22384e-19	0.440465	0.985	0.915	1.66503e-15	Eef2											3.41984e-10
	1.9651e-21	0.322996	1	0.991	2.67352e-17	H2-D1			1.45714e-09	0.534214	0.974	0.765	1.98244e-05	Psmb8																			2.82949e-18	0.407776	0.996	0.952	3.84953e-14	Ubb											5.57984e-10
	3.66104e-21	0.441001	0.981	0.836	4.98084e-17	Psmb8			1.91933e-09	0.41184	0.996	0.956	2.61124e-05	H2-D1																			1.60168e-17	0.703392	0.691	0.239	2.17908e-13	Irf1											6.78692e-10
	3.70403e-21	0.329971	1	0.996	5.03934e-17	Pfn1			2.1046e-09	0.549054	1	0.912	2.86331e-05	Actg1																			8.71445e-16	0.376459	0.996	0.92	1.1856e-11	Hspa8											1.63532e-09
	1.92361e-20	0.535336	0.959	0.631	2.61707e-16	Il2rg			3.21715e-09	0.638998	0.927	0.515	4.37694e-05	Cnn2																			2.26244e-15	0.507302	0.936	0.601	3.07805e-11	Il2rg											6.09667e-09
	5.87766e-20	1.12517	0.354	0.022	7.99656e-16	Cd74			6.75011e-09	0.390389	1	1	9.18353e-05	Pfn1																			2.93799e-15	0.490053	0.891	0.564	3.99714e-11	Psme2											1.04669e-08
	8.22129e-20	0.617571	0.812	0.378	1.11851e-15	Ifi47			7.35314e-09	0.708835	0.714	0.235	0.000100039	Pdia3																			5.19813e-15	0.591382	0.408	0.064	7.07205e-11	Tgtp2											2.04912e-08
	1.19434e-19	0.733795	0.398	0.044	1.62489e-15	Tgtp2			8.21944e-09	0.291275	1	1	0.000111826	Eef1a1																			8.60138e-15	0.289729	1	0.995	1.17022e-10	Pfn1											2.07256e-08
	5.76165e-18	0.642903	0.665	0.24	7.83873e-14	Cxcr3			2.8345e-08	0.735341	0.774	0.353	0.000385634	Zyx																			1.27874e-13	0.675333	0.528	0.17	1.73973e-09	Cd8a											2.53906e-08
	5.29306e-17	0.596393	0.853	0.569	7.2012e-13	Thy1			5.24569e-08	0.666323	0.868	0.544	0.000713676	Ctsd																			2.01517e-13	0.500448	0.853	0.468	2.74164e-09	Ctsd											2.56313e-08
	7.80265e-17	0.607014	0.483	0.111	1.06155e-12	Igtp																											2.11001e-13	0.518337	0.408	0.074	2.87067e-09	Igtp											2.71407e-08
	1.15173e-16	0.657185	0.655	0.249	1.56693e-12	Trgv2																											2.2837e-13	0.423347	0.943	0.723	3.10698e-09	Ctsw											4.03357e-08
	2.46199e-16	0.508056	0.658	0.227	3.34954e-12	Mdh1																											3.0417e-13	0.339715	0.996	0.899	4.13824e-09	Coro1a											6.02839e-08
	4.03501e-16	0.433454	0.969	0.733	5.48963e-12	Itm2b																											3.86458e-13	0.524409	0.811	0.415	5.25776e-09	Ms4a6b											6.35158e-08
	8.71598e-16	0.473944	0.928	0.636	1.18581e-11	Capzb																											7.95979e-13	0.516623	0.811	0.388	1.08293e-08	Aldoa											6.37996e-08
	1.25147e-15	0.442852	0.937	0.631	1.70262e-11	Cnn2																											1.78268e-12	0.429692	0.796	0.372	2.42534e-08	Gpi1											6.40382e-08
	2.07666e-15	0.545474	0.498	0.138	2.82529e-11	Tbx21																											2.4089e-12	0.768658	0.294	0.032	3.27731e-08	Cd74
	5.89259e-15	0.500645	0.771	0.356	8.01687e-11	H2-T22																											8.40868e-12	0.55725	0.826	0.59	1.144e-07	Thy1
	5.06502e-14	0.432803	0.448	0.111	6.89095e-10	Pfkp																											8.65701e-12	0.55916	0.528	0.181	1.17779e-07	Trgv2											Index
	6.53159e-14	0.457306	0.84	0.444	8.88622e-10	Ubc																											1.01442e-11	0.392191	0.962	0.739	1.38012e-07	Cd3g											1
	6.59096e-14	0.39303	0.959	0.778	8.96701e-10	Psme1																											1.2001e-11	0.34925	0.962	0.777	1.63273e-07	Psme1											2
	3.04803e-13	0.469366	0.846	0.458	4.14685e-09	Pdia3																											1.87929e-11	0.408829	0.275	0.027	2.55678e-07	Tuba1c											3
	3.72692e-13	0.437723	0.824	0.436	5.07048e-09	Psmb9																											1.98658e-11	0.442607	0.442	0.112	2.70274e-07	Tbx21											4
	5.08938e-13	0.402927	0.646	0.249	6.9241e-09	Cd48																											2.08764e-11	0.43646	0.891	0.622	2.84023e-07	Cnn2											5
	1.28564e-12	0.440814	0.878	0.582	1.74911e-08	Ucp2																											2.2641e-11	0.369119	0.977	0.771	3.0803e-07	Psmb8
	1.68693e-12	0.401319	0.909	0.649	2.29507e-08	Sept1																											2.44291e-11	0.368023	0.928	0.638	3.32358e-07	Actr3
	1.88416e-12	0.468471	0.699	0.338	2.5634e-08	Pkm																											4.64977e-11	0.378126	0.358	0.069	6.32601e-07	Kcnn4
	1.95692e-12	0.406727	0.903	0.591	2.66239e-08	H2-Q4																											7.99247e-11	0.390658	0.966	0.729	1.08738e-06	Laptm5
	2.91793e-12	0.406612	0.89	0.529	3.96985e-08	Gimap7																											1.40599e-10	0.451427	0.789	0.426	1.91285e-06	Lsp1
	4.46189e-12	0.471687	0.524	0.187	6.0704e-08	Tubb4b																											1.66205e-10	0.335634	0.966	0.761	2.26122e-06	Itm2b
	4.74958e-12	0.288619	0.994	0.951	6.4618e-08	Hspa8																											1.87376e-10	0.355626	0.313	0.053	2.54925e-06	Ythdf2
	6.82048e-12	0.404828	0.865	0.48	9.27926e-08	Ppp1r18																											2.61592e-10	0.358212	0.951	0.67	3.55896e-06	Lck
	1.0046e-11	0.293646	0.991	0.92	1.36676e-07	Coro1a																											4.1663e-10	0.376565	0.317	0.059	5.66825e-06	Apol7e
	1.06936e-11	0.341598	0.934	0.72	1.45486e-07	Eif5a																											5.62664e-10	0.401705	0.487	0.16	7.65504e-06	P4hb
	1.16459e-11	0.426854	0.737	0.364	1.58443e-07	Gpi1																											5.72727e-10	0.330041	0.366	0.085	7.79196e-06	Abhd8
	1.3881e-11	0.486218	0.614	0.271	1.88852e-07	Ezr																											6.08425e-10	0.43307	0.864	0.553	8.27762e-06	Ucp2
	1.67613e-11	0.374916	0.524	0.178	2.28037e-07	Tapbpl																											6.12889e-10	0.38389	0.517	0.176	8.33836e-06	Il21r
	1.76322e-11	0.390743	0.799	0.404	2.39886e-07	Rinl																											7.73137e-10	0.410229	0.698	0.33	1.05185e-05	Hnrnpu
	2.06961e-11	0.309237	0.994	0.853	2.81571e-07	Limd2																											7.92388e-10	0.381372	0.54	0.191	1.07804e-05	Lypla2
	2.09058e-11	0.427628	0.752	0.4	2.84424e-07	Vasp																											8.27608e-10	0.418354	0.728	0.356	1.12596e-05	Pkm
	2.09255e-11	0.384277	0.837	0.48	2.84692e-07	Aldoa																											9.91637e-10	0.353812	0.192	0.005	1.34912e-05	Chtf8
	2.23758e-11	0.259523	1	0.973	3.04423e-07	Ly6e																											1.02872e-09	0.309125	0.887	0.59	1.39957e-05	Hnrnpf
	2.55149e-11	0.40463	0.483	0.164	3.47131e-07	Tuba1b																											1.11066e-09	0.358773	0.743	0.346	1.51105e-05	Arpc4
	2.94238e-11	0.378868	0.897	0.578	4.00311e-07	Ywhaz																											1.1282e-09	0.363582	0.906	0.617	1.53491e-05	Lcp1
	3.12624e-11	0.383704	0.555	0.2	4.25326e-07	Rbbp4																											1.2123e-09	0.342227	0.943	0.665	1.64934e-05	Sept1
	4.71795e-11	0.341716	0.944	0.676	6.41877e-07	Clic1																											1.66933e-09	0.329686	0.313	0.064	2.27112e-05	Tbc1d1
	5.02098e-11	0.395662	0.812	0.444	6.83104e-07	Ms4a6b																											1.72061e-09	0.4331	0.596	0.261	2.34089e-05	Cd48
	7.42326e-11	0.252122	0.997	0.956	1.00994e-06	Shisa5																											3.08044e-09	0.390381	0.494	0.17	4.19094e-05	Tapbpl
	9.7263e-11	0.258082	0.997	0.951	1.32326e-06	Cfl1																											3.22365e-09	0.343246	0.475	0.16	4.38578e-05	Impdh2
	9.92997e-11	0.348882	0.765	0.373	1.35097e-06	Dazap2																											3.23895e-09	0.406738	0.675	0.33	4.40659e-05	Itgb7
	1.08352e-10	0.392944	0.517	0.191	1.47413e-06	Ddost																											3.71899e-09	0.365898	0.649	0.277	5.05969e-05	Tap1
	1.36512e-10	0.37148	0.768	0.391	1.85724e-06	Arf1																											4.31877e-09	0.34347	0.336	0.08	5.87569e-05	Rnf181
	1.43779e-10	0.354739	0.831	0.467	1.95612e-06	Ldha																											4.59805e-09	0.36132	0.558	0.218	6.25565e-05	Smpdl3a
	1.44041e-10	0.369306	0.542	0.2	1.95968e-06	Lta4h																											4.69498e-09	0.402561	0.789	0.457	6.38752e-05	H2-T22
	1.53668e-10	0.366818	0.934	0.707	2.09065e-06	Ctsw																											4.79263e-09	0.323657	0.581	0.223	6.52038e-05	Ssrp1
	2.06346e-10	0.3382	0.345	0.089	2.80733e-06	Paics																											4.94041e-09	0.455108	0.883	0.793	6.72143e-05	Ly6c2
	2.32326e-10	0.334229	0.749	0.369	3.1608e-06	Ywhab																											5.48463e-09	0.290378	0.358	0.09	7.46184e-05	Dars
	2.58862e-10	0.319811	0.95	0.733	3.52182e-06	Hnrnpa2b1																											6.18231e-09	0.32485	0.951	0.819	8.41103e-05	Gimap4
	3.31335e-10	0.345695	0.871	0.564	4.50781e-06	Ctsd																											6.61456e-09	0.379683	0.792	0.441	8.9991e-05	Arhgdia
	4.10541e-10	0.365649	0.859	0.516	5.58541e-06	Ndfip1																											7.03877e-09	0.315212	0.596	0.234	9.57625e-05	Psmb2
	4.11574e-10	0.366338	0.248	0.04	5.59947e-06	Trim14																											7.80191e-09	0.324464	0.943	0.771	0.000106145	Arpc1b
	7.21007e-10	0.359427	0.492	0.182	9.8093e-06	Ppp2r1a																											8.51002e-09	0.360617	0.479	0.176	0.000115779	Tuba1b
	8.76356e-10	0.352387	0.915	0.676	1.19228e-05	Actr3																											8.83891e-09	0.396125	0.834	0.489	0.000120253	Msn
	9.38426e-10	0.305242	0.386	0.116	1.27673e-05	Psmd2																											9.99035e-09	0.321309	0.543	0.207	0.000135919	Gltp
	1.06522e-09	0.251175	0.997	0.92	1.44923e-05	Rac2																											1.0061e-08	0.331824	0.713	0.346	0.000136879	Arf1
	1.13877e-09	0.368072	0.824	0.449	1.5493e-05	Ybx1																											1.01691e-08	0.315372	0.287	0.059	0.000138351	Cers2
	1.23062e-09	0.361306	0.266	0.053	1.67426e-05	Tuba1c																											1.41943e-08	0.305077	0.208	0.021	0.000193113	Agap2
	1.23436e-09	0.373396	0.357	0.102	1.67935e-05	Degs1																											1.42293e-08	0.340715	0.521	0.197	0.00019359	Coro1b
	1.29412e-09	0.341842	0.323	0.084	1.76065e-05	Gm4070																											1.4952e-08	0.331151	0.8	0.447	0.000203422	Gnb2
	1.41605e-09	0.344904	0.395	0.133	1.92653e-05	Sp140																											1.52484e-08	0.391139	0.396	0.128	0.000207455	Rbm38
	1.46468e-09	0.285503	0.395	0.124	1.99269e-05	Tufm																											1.6431e-08	0.306651	0.57	0.229	0.000223544	Cnp
	1.60094e-09	0.363903	0.818	0.476	2.17808e-05	Zyx																											1.90288e-08	0.364	0.815	0.468	0.000258887	Psmb10
	1.60338e-09	0.359043	0.752	0.396	2.1814e-05	Eif4a1																											2.03126e-08	0.303627	0.423	0.133	0.000276352	AI467606
	1.95512e-09	0.3436	0.445	0.156	2.65993e-05	Rps6ka1																											2.56755e-08	0.325026	0.487	0.176	0.000349316	Cyth4
	2.06906e-09	0.318264	0.339	0.093	2.81496e-05	Exosc3																											2.61988e-08	0.350259	0.6	0.261	0.000356435	Cct7
	2.08685e-09	0.318036	0.53	0.204	2.83915e-05	Gltp																											2.81564e-08	0.330192	0.498	0.186	0.000383067	Rab1b
	2.22272e-09	0.342327	0.508	0.204	3.02401e-05	Bcap31																											2.87621e-08	0.339742	0.408	0.133	0.000391309	Ppp3cc
	3.21579e-09	0.349921	0.53	0.209	4.37508e-05	Coro1b																											2.93613e-08	0.257724	0.268	0.053	0.000399461	Dennd2d
	3.23514e-09	0.324943	0.389	0.124	4.40141e-05	Ech1																											3.13332e-08	0.274135	0.562	0.223	0.000426289	Tkt
	3.45478e-09	0.310743	0.276	0.062	4.70023e-05	Isyna1																											3.436e-08	0.362757	0.717	0.346	0.000467468	Cxcr3
	3.57704e-09	0.32833	0.834	0.516	4.86656e-05	Efhd2																											3.78215e-08	0.283848	0.521	0.197	0.000514562	Mob3a
	3.71593e-09	0.309055	0.527	0.213	5.05552e-05	Rab1b																											5.20156e-08	0.372526	0.532	0.229	0.000707672	Lef1
	3.8953e-09	0.379707	0.693	0.36	5.29955e-05	Rsrp1																											5.32544e-08	0.597895	0.23	0.043	0.000724526	Cd8b1
	4.25678e-09	0.290741	0.486	0.178	5.79136e-05	Pglyrp2																											5.66584e-08	0.294224	0.838	0.505	0.000770837	Tubb5
	4.46549e-09	0.299714	0.298	0.076	6.0753e-05	Got2																											5.98132e-08	0.329492	0.37	0.117	0.000813758	Pdlim2
	5.60978e-09	0.2772	0.307	0.08	7.6321e-05	Cs																											6.14898e-08	0.323316	0.483	0.181	0.000836569	Pdlim1
	5.89175e-09	0.36466	0.323	0.093	8.01573e-05	Prpsap1																											6.15618e-08	0.357549	0.577	0.261	0.000837548	Vdac2
	5.94321e-09	0.331525	0.536	0.218	8.08573e-05	Ppm1g																											6.18081e-08	0.327081	0.306	0.08	0.000840899	Prdx3
	7.48418e-09	0.381382	0.643	0.329	0.000101822	Cap1																											6.30818e-08	0.367818	0.766	0.452	0.000858228	Sri
	8.48953e-09	0.39449	0.768	0.471	0.0001155	Tubb5																											6.61652e-08	0.305988	0.347	0.101	0.000900177	Ddx39
	9.12903e-09	0.329992	0.455	0.173	0.000124201	Mat2a																											6.80472e-08	0.287377	0.638	0.277	0.000925783	Il16
	1.02629e-08	0.397412	0.135	0	0.000139627	H2-Eb1
	1.04939e-08	0.296546	0.37	0.116	0.000142769	Cdca4
	1.09119e-08	0.323348	0.373	0.124	0.000148457	Nmi
	1.10177e-08	0.286837	0.295	0.076	0.000149896	Casp1
	1.17449e-08	0.35879	0.79	0.471	0.000159789	Cd37
	1.17806e-08	0.304509	0.288	0.076	0.000160275	Gbp2
	1.33955e-08	0.280336	0.364	0.116	0.000182245	Srpr
	1.52943e-08	0.335322	0.379	0.129	0.000208079	Pop5
	1.59671e-08	0.261182	0.984	0.809	0.000217232	Gimap6
	1.61103e-08	0.341128	0.376	0.129	0.000219181	Prmt1
	1.93296e-08	0.321965	0.671	0.333	0.00026298	Capza1
	1.98527e-08	0.304559	0.219	0.04	0.000270096	Crbn
	1.99593e-08	0.31975	0.226	0.044	0.000271546	Slc25a12
	2.11881e-08	0.291391	0.326	0.098	0.000288264	Gnai3
	2.25411e-08	0.300654	0.172	0.018	0.000306672	Cd5
	2.25546e-08	0.264638	0.596	0.258	0.000306855	Pdcd10
	2.29938e-08	0.275614	0.37	0.12	0.000312831	Myl12b
	2.51925e-08	0.481492	0.624	0.342	0.000342744	Pim2
	2.71787e-08	0.367384	0.887	0.631	0.000369766	Anxa2
	3.04808e-08	0.338438	0.414	0.156	0.000414692	Il21r
	3.19845e-08	0.345028	0.652	0.329	0.000435149	Tap1
	3.36344e-08	0.26923	0.476	0.191	0.000457596	Rrp1
	3.55556e-08	0.312635	0.796	0.467	0.000483734	Psmb10
	3.60788e-08	0.312847	0.571	0.271	0.000490853	Acap1
	3.69149e-08	0.281178	0.251	0.058	0.000502227	Ube2f
	4.41234e-08	0.322004	0.323	0.102	0.000600299	Nutf2
	4.82602e-08	0.316684	0.445	0.178	0.00065658	Cnp
	4.89945e-08	0.363071	0.345	0.12	0.00066657	Ptpn6
	5.01224e-08	0.293602	0.276	0.076	0.000681916	Gtf2b
	5.04563e-08	0.342024	0.596	0.307	0.000686458	Itgb7
	5.75101e-08	0.338596	0.502	0.222	0.000782425	Lrrfip1
	5.77028e-08	0.321382	0.545	0.249	0.000785047	Puf60
	6.11058e-08	0.405372	0.163	0.018	0.000831345	Cd8a
	6.7238e-08	0.318836	0.52	0.231	0.000914773	Lgals9
	7.04501e-08	0.295072	0.364	0.124	0.000958474	Prpf19
	7.25427e-08	0.273844	0.389	0.142	0.000986944	Slc25a11
[truncated: 60 more columns]

## Sheet: IFNgd12 vs Cntl d12 DOWN
	p_val	avg_logFC	pct.1	pct.2	p_val_adj	Gene		cytotoxic CD8	p_val	avg_logFC	pct.1	pct.2	p_val_adj	Gene		ND	p_val	avg_logFC	pct.1	pct.2	p_val_adj	Gene		effector NK	p_val	avg_logFC	pct.1	pct.2	p_val_adj	Gene		regulatory NK	p_val	avg_logFC	pct.1	pct.2	p_val_adj	Gene		proliferating effector CD8	p_val	avg_logFC	pct.1	pct.2	p_val_adj	Gene		NK	p_val
	8.09364e-27	-0.271086	0.997	1	1.10114e-22	Rpl30			2.49793e-10	-0.342703	1	1	3.39843e-06	mt-Co1			5.30059e-08	-0.658826	0.908	0.983	0.000721145	Tpt1			8.73536e-10	-0.460808	1	1	1.18845e-05	mt-Co1			4.95033e-22	-0.250819	1	1	6.73493e-18	Rplp1			6.94544e-09	-0.481848	1	1	9.44927e-05	Fau			2.6457e-10
	8.77491e-27	-0.387796	0.997	0.996	1.19383e-22	Rps12			2.73896e-09	-0.781239	0.637	0.868	3.72636e-05	Id2			5.58489e-08	-0.587494	0.921	1	0.000759824	Rpl41			9.73899e-10	-0.369098	0.992	1	1.32499e-05	Fau			2.30348e-18	-0.268253	1	0.995	3.13388e-14	Rps14											1.68644e-09
	4.11959e-25	-0.418254	0.994	0.996	5.6047e-21	Ccl5																			6.83745e-09	-0.337777	1	1	9.30235e-05	Rps24			2.39285e-17	-0.295178	1	1	3.25548e-13	Rps12
	2.75059e-20	-0.257042	1	1	3.74218e-16	Rps9																			1.45598e-08	-0.344533	1	1	0.000198086	mt-Co2			3.58935e-17	-0.377696	0.992	1	4.88331e-13	Ccl5
	4.20933e-20	-0.26897	0.997	1	5.72679e-16	Rplp2																			2.24234e-08	-0.360213	1	1	0.00030507	Rps16			1.36403e-12	-0.715103	0.453	0.66	1.85576e-08	S100a9
	8.78966e-14	-0.78119	0.476	0.671	1.19583e-09	S100a9																			3.77047e-08	-0.812788	0.375	0.755	0.000512972	S100a9			9.0568e-12	-0.699692	0.389	0.612	1.23218e-07	S100a8
	9.75707e-13	-0.881479	0.176	0.418	1.32745e-08	Il7r																			6.17212e-08	-0.338155	0.992	1	0.000839717	Rps9			7.43328e-09	-0.288569	0.985	0.995	0.00010113	Rpl23a
	1.8474e-11	-0.367075	0.987	0.973	2.51339e-07	mt-Nd4
	1.88651e-10	-0.289633	0.997	0.991	2.56659e-06	mt-Nd2
	1.90438e-10	-0.576675	0.404	0.622	2.59091e-06	Trdc
	1.79611e-09	-0.607598	0.455	0.6	2.44361e-05	S100a8
	2.83128e-09	-0.417785	0.859	0.867	3.85195e-05	Zfp36l2
	2.60341e-08	-0.552214	0.166	0.351	0.000354194	Camp
	4.19743e-08	-0.28804	0.975	0.942	0.00057106	Rpl23a
[truncated: 60 more columns]

## Sheet: IFNgd17 vs IFNgd12 UP
	p_val	avg_logFC	pct.1	pct.2	p_val_adj	Gene		cytotoxic CD8	p_val	avg_logFC	pct.1	pct.2	p_val_adj	Gene		ND	p_val	avg_logFC	pct.1	pct.2	p_val_adj	Gene		effector NK	p_val	avg_logFC	pct.1	pct.2	p_val_adj	Gene		regulatory NK	p_val	avg_logFC	pct.1	pct.2	p_val_adj	Gene		proliferating effector CD8	p_val	avg_logFC	pct.1	pct.2	p_val_adj	Gene		NK	p_val
	3.95425e-45	0.261852	1	1	5.37976e-41	Rpl13			1.8027e-21	0.345839	0.997	0.991	2.45257e-17	Rps5			2.4558e-12	0.610848	0.986	0.829	3.34112e-08	Rps5			7.24006e-17	0.342722	1	1	9.85011e-13	Rps5			2.12625e-28	0.278728	0.998	1	2.89277e-24	Rps9			5.55244e-09	0.427285	1	0.981	7.55409e-05	Rpl13			5.02124e-22
	5.4794e-34	0.27485	1	0.997	7.45473e-30	Rps5			9.31472e-21	0.322559	1	1	1.26727e-16	Rpl13			3.52789e-12	0.703957	0.945	0.908	4.79969e-08	Tpt1			1.87589e-13	0.333463	1	1	2.55215e-09	Rpl13			1.13646e-19	0.324939	0.99	1	1.54616e-15	mt-Atp8			6.93686e-09	0.587156	0.992	0.981	9.4376e-05	mt-Atp8			5.15062e-18
	1.36273e-32	0.276354	1	1	1.85399e-28	Rps9			7.06457e-20	0.39351	0.983	0.987	9.61135e-16	Rps9			1.01384e-11	0.609886	0.97	0.882	1.37932e-07	Rps13			4.23548e-12	0.519634	0.99	0.983	5.76237e-08	mt-Atp8			1.71746e-18	0.921243	0.463	0.23	2.3366e-14	Pcbp1			9.28743e-09	0.383132	1	1	0.000126356	Rps9			1.27823e-17
	2.01719e-31	0.256826	1	0.997	2.74439e-27	Rpl18a			2.77089e-18	0.279394	1	0.996	3.76979e-14	Rps24			1.34849e-11	0.514725	0.983	0.895	1.83462e-07	Rpl19			1.22471e-10	0.294604	0.995	0.992	1.66622e-06	Rpl8			1.05323e-16	0.271833	0.989	0.992	1.43292e-12	Rpl12			6.11144e-08	0.926366	0.714	0.537	0.000831461	Pcbp1			2.17116e-16
	4.59878e-30	0.393258	0.985	0.997	6.25664e-26	mt-Atp8			2.75292e-17	0.283819	1	1	3.74535e-13	Rps16			2.59678e-11	0.489664	0.997	0.961	3.53292e-07	Rpl13			1.64321e-09	0.407874	0.951	0.95	2.23559e-05	Rpl12			1.41211e-14	0.252481	1	0.992	1.92118e-10	Ccl5											4.16048e-16
	5.64821e-23	0.305901	0.987	0.994	7.68438e-19	Rpl12			1.39294e-16	0.527294	0.948	0.974	1.89509e-12	mt-Atp8			3.11926e-11	0.48622	0.989	0.961	4.24376e-07	Rps16			1.71004e-09	0.308058	1	0.992	2.3265e-05	Rps9			4.7997e-13	0.601636	0.66	0.566	6.52999e-09	Klrb1c											8.43751e-16
	1.28882e-17	0.308299	0.993	0.994	1.75345e-13	Ccl5			2.72011e-16	0.286071	1	0.996	3.70071e-12	Tpt1			4.32872e-11	0.490157	1	0.895	5.88922e-07	Rps24			2.13407e-09	0.325803	0.985	0.992	2.9034e-05	Rps2			9.35116e-10	0.421204	0.728	0.789	1.27222e-05	Gnas											1.32212e-15
	2.34576e-15	0.797542	0.445	0.292	3.19141e-11	Pcbp1			1.22205e-15	0.333245	0.988	0.991	1.66259e-11	Rpl8			5.24e-11	0.513204	0.983	0.908	7.12902e-07	Rpl30			2.85478e-09	0.286223	1	1	3.88393e-05	Rpl18			1.09457e-09	0.632652	0.521	0.487	1.48916e-05	Rac1											2.06312e-14
	1.62518e-13	0.767388	0.362	0.182	2.21105e-09	Smap1			6.46997e-15	0.382738	0.985	0.987	8.8024e-11	Rps12			3.82203e-09	0.528781	0.97	0.855	5.19987e-05	Rps7			7.12366e-09	0.874081	0.51	0.3	9.69174e-05	Pcbp1																			6.11516e-14
	2.60754e-12	0.397057	0.821	0.928	3.54755e-08	Rbm3			7.92369e-15	0.374531	1	1	1.07802e-10	mt-Co1			5.18394e-09	0.488094	0.967	0.895	7.05275e-05	Rpl23			2.33094e-08	0.359352	0.956	0.95	0.000317124	Cox4i1																			9.52137e-13
	1.48826e-11	0.26019	0.942	0.987	2.02478e-07	Rpl5			2.04046e-13	0.272066	1	0.991	2.77605e-09	Rps3a1			1.23252e-08	0.549422	0.931	0.803	0.000167684	Rps9			3.12997e-08	0.305348	1	1	0.000425832	mt-Co1																			1.91228e-12
	2.37695e-10	0.877088	0.329	0.176	3.23384e-06	Il7r			4.13774e-13	0.316861	0.991	0.996	5.62939e-09	Rps20			3.92882e-08	0.479429	0.964	0.868	0.000534516	Rpl27a																											7.27127e-11
	3.29515e-10	0.430587	0.742	0.781	4.48306e-06	Bcl2			4.40149e-13	0.278642	1	1	5.98822e-09	Rps4x			5.71581e-08	0.44126	0.967	0.882	0.000777636	Rps15a																											7.51933e-11
	3.58308e-10	0.632694	0.502	0.47	4.87479e-06	Rac1			6.27359e-13	0.252247	0.997	0.991	8.53522e-09	Rps27a			7.04229e-08	0.567713	0.925	0.803	0.000958104	Rplp1																											3.51053e-10
	2.34925e-09	0.434945	0.689	0.812	3.19615e-05	Gnas			8.37817e-13	0.265398	1	0.991	1.13985e-08	Rpl23																																			5.44239e-10
	7.11883e-09	0.47254	0.584	0.636	9.68516e-05	Gclm			1.10897e-12	0.280378	0.994	1	1.50876e-08	Rplp1																																			9.30576e-10
									4.07916e-12	0.37428	0.948	0.966	5.5497e-08	Rpl12																																			3.48102e-09
									1.09027e-11	0.263172	0.985	0.996	1.48331e-07	Rps14																																			1.68942e-08
									3.35699e-11	0.958858	0.363	0.154	4.56719e-07	Smap1																																			6.71297e-08
									5.97351e-11	0.292496	1	0.996	8.12696e-07	Tmsb10
									9.57098e-11	0.964298	0.331	0.124	1.30213e-06	Pcbp1
									1.90883e-10	0.40682	0.953	0.974	2.59697e-06	mt-Cytb
									2.08234e-10	0.273985	0.983	0.991	2.83302e-06	Rps19
									1.77732e-09	0.259646	0.977	0.996	2.41804e-05	Rps2
									4.75875e-09	0.509745	0.756	0.637	6.47428e-05	Id2
									7.39263e-09	0.298567	0.997	0.996	0.000100577	mt-Co2
									7.7962e-09	0.417456	0.872	0.919	0.000106067	mt-Nd2
									1.86749e-08	0.318056	0.89	0.944	0.000254072	Rpl5
									3.63982e-08	0.272604	0.945	0.97	0.000495197	Rpl10a
[truncated: 60 more columns]

## Sheet: IFNgd17 vs IFNgd12 DOWN
	p_val	avg_logFC	pct.1	pct.2	p_val_adj	Gene		cytotoxic CD8	p_val	avg_logFC	pct.1	pct.2	p_val_adj	Gene		ND	p_val	avg_logFC	pct.1	pct.2	p_val_adj	Gene		effector NK	p_val	avg_logFC	pct.1	pct.2	p_val_adj	Gene		regulatory NK	p_val	avg_logFC	pct.1	pct.2	p_val_adj	Gene		proliferating effector CD8	p_val	avg_logFC	pct.1	pct.2	p_val_adj	Gene		NK	p_val
	2.14932e-62	-0.52517	0.998	1	2.92415e-58	Actb			2.92003e-35	-0.571285	0.991	1	3.9727e-31	Actb			8.42062e-13	-0.711453	0.05	0.329	1.14563e-08	Ctla2a			2.01519e-15	-0.576031	0.854	1	2.74167e-11	Ms4a4b			3.02965e-48	-0.479247	0.998	1	4.12183e-44	Actb			7.43206e-13	-0.649082	1	1	1.01113e-08	Actb			3.95528e-21
	1.24821e-49	-0.405701	0.979	0.997	1.6982e-45	Rps29			1.02539e-33	-0.743313	0.811	0.991	1.39505e-29	Ms4a4b			3.58352e-12	-0.690593	0.028	0.25	4.87537e-08	Trip11			2.29023e-15	-0.41011	0.995	1	3.11586e-11	H2-D1			1.14387e-40	-0.543343	0.864	0.996	1.55624e-36	Ms4a4b			1.60492e-11	-0.610676	0.075	0.537	2.18349e-07	Tgtp2			1.05239e-20
	4.28034e-46	-0.535091	0.836	0.994	5.82341e-42	Ms4a4b			4.8504e-27	-0.86779	0.346	0.808	6.59897e-23	Cd8b1			7.63928e-12	-0.706576	0.025	0.237	1.03932e-07	Erap1			4.57325e-14	-0.53597	0.723	0.975	6.2219e-10	Ctsw			2.9749e-39	-0.405841	0.986	1	4.04735e-35	Rps29			8.88279e-09	-0.308834	0.098	0.519	0.00012085	Dera			3.05972e-19
	4.81702e-42	-0.528822	0.134	0.574	6.55355e-38	Gm11808			1.33199e-22	-0.651708	0.334	0.829	1.81218e-18	Ubc			8.03092e-12	-0.501223	0.006	0.158	1.09261e-07	Rnaseh2b			7.05427e-14	-0.609441	0.427	0.875	9.59733e-10	Ubc			1.623e-31	-0.541579	0.154	0.596	2.20808e-27	Gm11808			1.18651e-08	-0.549665	0.098	0.5	0.000161424	S1pr1			7.3339e-17
	6.4622e-34	-0.457532	0.124	0.498	8.79182e-30	Tbx21			1.26859e-21	-0.709994	0.241	0.692	1.72592e-17	Ifi27l2a			1.05968e-11	-0.448071	0.008	0.171	1.44169e-07	Srcap			1.49948e-13	-0.409871	1	1	2.04004e-09	Actb			1.35754e-26	-0.336102	0.974	1	1.84693e-22	Rps28			1.20841e-08	-0.453348	0.992	1	0.000164404	Rps29			1.91601e-16
	9.32903e-34	-0.54622	0.251	0.715	1.26921e-29	Irf1			9.50323e-21	-0.67034	0.462	0.868	1.29292e-16	Ctsd			1.17355e-11	-0.617368	0.03	0.25	1.59661e-07	Acsl5			2.74839e-13	-0.572648	0.568	0.933	3.73918e-09	Ctsd			2.23663e-26	-0.542243	0.24	0.691	3.04294e-22	Irf1			1.32543e-08	-0.717087	0.429	0.833	0.000180324	Zyx			2.15353e-16
	2.8071e-33	-0.528958	0.39	0.871	3.81906e-29	Ctsd			2.47995e-20	-0.604893	0.247	0.718	3.37397e-16	Irf1			1.44631e-11	-0.549476	0.055	0.329	1.96771e-07	Phax			1.1757e-12	-0.382119	0.985	0.992	1.59953e-08	Rps29			8.34995e-26	-0.302567	0.994	1	1.13601e-21	Rpl38			1.5544e-08	-0.406928	0.113	0.537	0.000211476	Cltc			8.83036e-16
	6.57069e-29	-0.357712	0.962	1	8.93942e-25	Cd52			4.45682e-20	-0.628609	0.18	0.59	6.0635e-16	Tox			2.05425e-11	-1.00103	0.147	0.513	2.79481e-07	Itgb1			1.23978e-12	-0.440404	0.927	0.975	1.68672e-08	Rps28			1.38024e-24	-0.668148	0.694	0.883	1.87782e-20	Ly6c2			1.86e-08	-0.571652	0.195	0.685	0.000253053	Phf11b			1.89483e-15
	2.01005e-28	-0.472178	0.388	0.84	2.73468e-24	Ubc			4.51916e-20	-0.750825	0.497	0.855	6.14831e-16	S100a6			2.08057e-11	-0.552807	0.019	0.211	2.83062e-07	Ehd4			4.75209e-12	-0.639476	0.243	0.675	6.46522e-08	Il10ra			1.5724e-22	-0.276855	0.998	1	2.13925e-18	Rps21			2.75231e-08	-0.598592	0.301	0.796	0.000374452	Irf1			4.1711e-15
	8.15445e-28	-0.335324	0.067	0.335	1.10941e-23	Cox17			1.44497e-19	-0.558872	0.122	0.504	1.96588e-15	Atp5k			2.23863e-11	-0.982749	0.108	0.434	3.04565e-07	Macf1			2.40297e-11	-0.645147	0.18	0.567	3.26924e-07	Tbx21			4.88175e-22	-0.462619	0.401	0.853	6.64163e-18	Ctsd			3.21569e-08	-0.566698	0.519	0.963	0.000437495	Ezr			6.1144e-15
	3.72823e-27	-0.607019	0.123	0.429	5.07226e-23	Icam1			7.642e-18	-0.535139	0.084	0.406	1.03969e-13	Rhof			4.20495e-11	-0.410368	0	0.118	5.72083e-07	Rab32			2.80369e-11	-0.47824	0.393	0.875	3.81442e-07	Ndufa3			2.0008e-21	-0.379232	0.119	0.442	2.72209e-17	Tbx21			3.22896e-08	-0.523928	0.902	0.963	0.0004393	Ms4a4b			7.93256e-15
	5.63668e-27	-0.482221	0.258	0.665	7.6687e-23	Cxcr3			9.82728e-18	-0.508719	0.209	0.637	1.337e-13	Cd27			5.38305e-11	-0.4102	0.014	0.184	7.32364e-07	Abcf2			3.60809e-11	-0.472689	0.316	0.742	4.90881e-07	Cmtm7			4.00929e-21	-0.346324	0.881	0.996	5.45464e-17	Hspa8			3.52608e-08	-0.603023	0.564	0.963	0.000479723	Itgb2			9.53507e-15
	1.51787e-26	-0.386247	0.206	0.618	2.06506e-22	Ndufb1-ps			9.85819e-18	-0.499412	0.991	0.991	1.34121e-13	Ccl5			5.69801e-11	-0.436401	0.014	0.184	7.75214e-07	Runx2			5.06987e-11	-0.518362	0.267	0.708	6.89756e-07	Stat4			9.20583e-21	-0.371841	0.926	1	1.25245e-16	Actg1			4.53656e-08	-0.352114	0.038	0.333	0.000617199	Sgk1			1.22676e-14
	3.14426e-26	-0.303377	0.961	0.997	4.27776e-22	Rps28			2.29503e-17	-0.470333	0.044	0.316	3.12239e-13	Unc5cl			5.69801e-11	-0.548392	0.014	0.184	7.75214e-07	Med16			8.12713e-11	-0.469817	0.039	0.3	1.1057e-06	Slc25a12			1.41471e-20	-0.470115	0.365	0.781	1.92472e-16	Ubc			7.33513e-08	-0.349564	0.09	0.463	0.000997945	Polr3c			1.57663e-14
	6.26421e-26	-0.430269	0.624	0.959	8.52245e-22	Il2rg			2.48221e-17	-0.47866	0.206	0.624	3.37705e-13	Irf2			5.94559e-11	-0.629052	0.033	0.25	8.08897e-07	Parp2			1.29395e-10	-0.43168	0.053	0.333	1.76042e-06	Atf6b			2.09845e-20	-0.252926	0.992	1	2.85494e-16	H2-D1											4.05902e-14
	2.0808e-25	-0.355727	0.877	0.994	2.83093e-21	Hspa8			4.39763e-17	-0.428714	0.119	0.479	5.98297e-13	Gltp			6.8548e-11	-0.581638	0.025	0.224	9.32596e-07	Rsbn1			1.49823e-10	-0.371315	0.087	0.417	2.03834e-06	Cox17			3.58709e-20	-0.317627	0.107	0.408	4.88024e-16	Tgtp2											4.17471e-14
	4.93382e-24	-0.352929	0.201	0.58	6.71246e-20	Atp5k			1.43774e-16	-0.454895	0.581	0.94	1.95604e-12	Arpc1b			7.11772e-11	-0.555444	0.033	0.25	9.68365e-07	Gars			1.65866e-10	-0.576002	0.718	0.967	2.25661e-06	Ncr1			3.30271e-19	-0.297535	0.188	0.566	4.49334e-15	Sash3											8.81213e-14
	1.10787e-23	-0.314065	0.055	0.276	1.50725e-19	Slc9a9			4.20945e-16	-0.33925	0.974	0.996	5.72696e-12	Nkg7			7.3339e-11	-0.627136	0.033	0.25	9.97777e-07	Setx			2.91034e-10	-0.428649	0.184	0.583	3.95952e-06	Mob3a			4.57141e-19	-0.306331	0.965	0.996	6.2194e-15	Ubb											9.21142e-14
	1.40205e-23	-0.415315	0.113	0.398	1.90749e-19	Tgtp2			5.04573e-16	-0.308786	0.953	0.996	6.86472e-12	Ubb			1.13418e-10	-0.308841	0.006	0.145	1.54306e-06	Eef1akmt2			3.34321e-10	-0.577203	0.233	0.625	4.54844e-06	Irf1			6.04751e-19	-0.277484	0.115	0.419	8.22764e-15	Rpn1											9.4043e-14
	4.06075e-23	-0.530857	0.455	0.831	5.52465e-19	Stat1			5.1703e-16	-0.448283	0.674	0.97	7.0342e-12	Laptm5			1.98172e-10	-0.661323	0.105	0.421	2.69613e-06	Psmd4			3.3531e-10	-0.317097	0.981	1	4.56189e-06	Rpl38			6.1581e-19	-0.391248	0.353	0.796	8.3781e-15	Ifi47											1.13848e-13
	4.10572e-23	-0.309043	0.089	0.351	5.58583e-19	Rhof			7.97577e-16	-0.507566	0.328	0.774	1.0851e-11	Zyx			2.27161e-10	-0.517876	0.019	0.197	3.09052e-06	Acads			3.40621e-10	-0.280404	0.995	1	4.63415e-06	H2-K1			6.32366e-19	-0.336016	0.167	0.517	8.60333e-15	Il21r											1.28521e-13
	5.40756e-23	-0.399729	0.604	0.953	7.35699e-19	Lck			1.02187e-15	-0.428637	0.221	0.632	1.39026e-11	Cd82			2.96936e-10	-0.518444	0.028	0.224	4.03981e-06	Ciz1			5.22803e-10	-0.495316	0.524	0.917	7.11273e-06	Lck			1.43563e-18	-0.312068	0.17	0.521	1.95317e-14	Mob3a											1.3673e-13
	1.40432e-22	-0.280944	0.967	1	1.91058e-18	Ubb			1.05333e-15	-0.444721	0.233	0.65	1.43306e-11	Tap2			3.22006e-10	-0.524415	0.086	0.382	4.38089e-06	Phf20l1			9.34015e-10	-0.336964	0.049	0.308	1.27073e-05	Aoah			3.0017e-18	-0.299358	0.231	0.638	4.08381e-14	Ndufb1-ps											1.5203e-13
	1.44076e-22	-0.366013	0.18	0.524	1.96015e-18	Tubb4b			1.06003e-15	-0.454291	0.084	0.385	1.44217e-11	Lax1			4.11828e-10	-0.313931	0.017	0.184	5.60292e-06	Fh1			1.17949e-09	-0.401447	0.107	0.425	1.6047e-05	Kdelr1			3.83773e-18	-0.265555	0.098	0.374	5.22123e-14	Cldnd1											2.55678e-13
	1.5484e-22	-0.307196	0.161	0.495	2.1066e-18	Grap			1.45835e-15	-0.497724	0.436	0.872	1.98409e-11	Tmbim6			4.68079e-10	-0.480428	0.033	0.237	6.36821e-06	Rpa1			1.34901e-09	-0.433146	0.228	0.642	1.83533e-05	M6pr			4.31418e-18	-0.399501	0.22	0.574	5.86945e-14	Ms4a4c											5.4699e-13
	2.85137e-22	-0.324517	0.186	0.539	3.87928e-18	Sash3			1.70499e-15	-0.299407	0.983	0.996	2.31963e-11	H2-D1			5.23134e-10	-0.334124	0	0.105	7.11723e-06	Cyfip1			1.83231e-09	-0.461983	0.403	0.808	2.49286e-05	Sp100			5.20414e-18	-0.344787	0.285	0.717	7.08023e-14	Cxcr3											5.73531e-13
	3.37854e-22	-0.346065	0.323	0.759	4.5965e-18	Bin2			1.98314e-15	-0.373505	0.831	0.974	2.69806e-11	Eef2			5.23134e-10	-0.399972	0	0.105	7.11723e-06	Washc4			2.13845e-09	-0.348919	0.097	0.4	2.90936e-05	Lyn			5.96273e-18	-0.28859	0.13	0.438	8.11229e-14	Ndufb2											5.9658e-13
	4.82197e-22	-0.299887	0.073	0.307	6.56029e-18	Apol7e			3.10818e-15	-0.467997	0.058	0.316	4.22868e-11	Card11			5.41403e-10	-0.567594	0.078	0.355	7.36578e-06	Rab1b			2.15751e-09	-0.424678	0.102	0.408	2.93529e-05	Casp1			7.10359e-18	-0.459866	0.293	0.657	9.66444e-14	Ctla2a											6.97923e-13
	6.67058e-22	-0.374881	0.257	0.643	9.07532e-18	Cap1			4.89074e-15	-0.424977	0.166	0.526	6.65386e-11	Sash3			6.27574e-10	-0.544506	0.014	0.171	8.53814e-06	Agap2			2.2588e-09	-0.361329	0.913	1	3.0731e-05	Hspa8			9.16195e-18	-0.374145	0.114	0.392	1.24648e-13	Armc7											7.6714e-13
	6.84225e-22	-0.402944	0.233	0.596	9.30888e-18	Itgb7			4.98466e-15	-0.922183	0	0.167	6.78162e-11	Prss2			6.72867e-10	-0.815381	0.288	0.671	9.15436e-06	Stat1			2.33184e-09	-0.42348	0.539	0.942	3.17246e-05	Tmbim6			2.43372e-17	-0.27378	0.979	1	3.31108e-13	Cd52											8.85566e-13
	1.02234e-21	-0.468485	0.591	0.853	1.3909e-17	Thy1			5.77044e-15	-0.583721	0.41	0.791	7.85068e-11	Stat1			7.58504e-10	-0.419098	0.008	0.145	1.03194e-05	Nrm			2.4306e-09	-0.618936	0.398	0.783	3.30683e-05	Stat1			3.05183e-17	-0.355665	0.22	0.592	4.15202e-13	Atp5k											9.80417e-13
	1.31115e-21	-0.412301	0.256	0.639	1.78383e-17	Traf1			6.91163e-15	-0.455848	0.157	0.509	9.40327e-11	Tapbpl			7.74213e-10	-0.434509	0.011	0.158	1.05332e-05	Rabepk			2.58476e-09	-0.336392	0.063	0.333	3.51657e-05	Hgsnat			4.63069e-17	-0.290654	0.188	0.54	6.30005e-13	Lypla2											1.19934e-12
	1.97609e-21	-0.386987	0.39	0.812	2.68847e-17	Ndufa3			7.16187e-15	-0.526377	0.203	0.56	9.74373e-11	Ctla2a			8.34421e-10	-0.593344	0.039	0.25	1.13523e-05	Actn4			2.87501e-09	-0.300781	0.961	0.992	3.91145e-05	Ubb			5.02062e-17	-0.275057	0.059	0.275	6.83056e-13	Tuba1c											1.34473e-12
	5.25068e-21	-0.288956	0.05	0.248	7.14355e-17	Trim14			8.43677e-15	-0.452938	0.602	0.927	1.14782e-10	Cnn2			9.77896e-10	-0.518722	0.003	0.118	1.33043e-05	Wdr20			4.39373e-09	-0.388766	0.131	0.458	5.97767e-05	Atp8b4			5.53519e-17	-0.254107	0.212	0.585	7.53062e-13	Traf1											1.38722e-12
	7.62474e-21	-0.282001	0.143	0.445	1.03735e-16	Rps6ka1			1.01029e-14	-0.464926	0.36	0.803	1.3745e-10	Emp3			9.77896e-10	-0.553814	0.003	0.118	1.33043e-05	Tmem191c			5.26498e-09	-0.426874	0.18	0.533	7.16301e-05	Lcp2			6.10212e-17	-0.378476	0.38	0.792	8.30194e-13	Ndufa3											2.43145e-12
	8.53576e-21	-0.406361	0.4	0.812	1.16129e-16	Ms4a6b			2.67377e-14	-0.432634	0.337	0.748	3.63767e-10	Gpi1			1.01157e-09	-0.463068	0.022	0.197	1.37624e-05	Rabggtb			5.5233e-09	-0.378099	0.034	0.25	7.51445e-05	Riox2			7.60775e-17	-0.254924	0.128	0.423	1.03503e-12	AI467606											3.55599e-12
	2.43634e-20	-0.316559	0.081	0.31	3.31464e-16	Irf7			2.92804e-14	-0.340788	0.799	0.979	3.9836e-10	Cd3e			1.02633e-09	-0.373837	0.003	0.118	1.39632e-05	Hmbox1			6.04783e-09	-0.423211	0.107	0.408	8.22807e-05	Igtp			1.17373e-16	-0.257367	0.037	0.219	1.59686e-12	Inpp5b											3.68355e-12
	2.44616e-20	-0.265189	0.077	0.304	3.328e-16	Acd			3.74833e-14	-0.33402	0.078	0.355	5.09961e-10	Sf3a2			1.04481e-09	-0.401251	0.022	0.197	1.42147e-05	Coro7			6.41848e-09	-0.293729	0.117	0.433	8.73235e-05	Emc7			2.14405e-16	-0.344533	0.295	0.675	2.91698e-12	Itgb7											3.81211e-12
	2.59034e-20	-0.34442	0.7	0.972	3.52415e-16	Laptm5			4.60214e-14	-0.459507	0.276	0.667	6.26121e-10	Bin2			1.1211e-09	-0.446463	0.008	0.145	1.52526e-05	Map1s			6.41848e-09	-0.358685	0.117	0.433	8.73235e-05	Pink1			2.8634e-16	-0.351686	0.413	0.845	3.89565e-12	Zyx											4.01091e-12
	2.98336e-20	-0.372264	0.251	0.611	4.05887e-16	Ctla2a			5.9561e-14	-0.55051	0.015	0.197	8.10327e-10	Tcrg-V1			1.20666e-09	-0.513605	0.075	0.342	1.64166e-05	Ctsa			8.9155e-09	-0.393626	0.078	0.342	0.000121295	Psmd3			3.52917e-16	-0.358578	0.694	0.966	4.80143e-12	Laptm5											4.14622e-12
	3.08853e-20	-0.263784	0.287	0.721	4.20195e-16	Ndufa1			6.04708e-14	-0.372833	0.131	0.453	8.22705e-10	Lta4h			1.25286e-09	-0.294552	0.006	0.132	1.70452e-05	Ada			1.00968e-08	-0.319706	0.184	0.558	0.000137367	Bax			3.66064e-16	-0.289087	0.21	0.57	4.9803e-12	Cnp											4.66681e-12
	3.59059e-20	-0.381769	0.235	0.592	4.885e-16	Gramd3			6.07761e-14	-0.487788	0.084	0.35	8.26859e-10	Agpat3			1.25286e-09	-0.366498	0.006	0.132	1.70452e-05	Tgif1			1.053e-08	-0.406241	0.568	0.933	0.000143261	Tpm3			4.92927e-16	-0.287685	0.915	0.985	6.70628e-12	Eef2											8.59337e-12
	5.10356e-20	-0.281488	0.163	0.48	6.94339e-16	Rnf167			1.41724e-13	-0.417444	0.137	0.453	1.92816e-09	Sh3kbp1			1.27535e-09	-0.401331	0.03	0.224	1.73511e-05	Cat			1.10192e-08	-0.43678	0.427	0.825	0.000149916	Vasp			5.12228e-16	-0.263751	0.08	0.313	6.96886e-12	Tbc1d1											9.74481e-12
	6.91675e-20	-0.319383	0.23	0.599	9.41024e-16	Arf4			1.46232e-13	-0.810743	0.026	0.218	1.98948e-09	Trav3-3			1.30917e-09	-0.274661	0.006	0.132	1.78112e-05	Mtmr14			1.1502e-08	-0.310474	0.199	0.583	0.000156484	Cyth4			6.427e-16	-0.281485	0.276	0.672	8.74393e-12	Cdc37											1.4019e-11
	9.34787e-20	-0.267503	0.181	0.511	1.27178e-15	Ifitm10			1.73357e-13	-0.40221	0.602	0.953	2.35853e-09	Lck			1.30917e-09	-0.317703	0.006	0.132	1.78112e-05	Aifm1			1.17179e-08	-0.413619	0.456	0.858	0.000159422	Morf4l1			6.56583e-16	-0.260024	0.162	0.475	8.93281e-12	Rnf167											1.68506e-11
	9.34876e-20	-0.272925	0.092	0.332	1.2719e-15	Parvg			1.94411e-13	-0.310256	0.142	0.474	2.64496e-09	Ech1			1.35232e-09	-0.524569	0.03	0.224	1.83983e-05	St6galnac4			1.58482e-08	-0.3312	0.267	0.683	0.000215615	P4hb			7.41955e-16	-0.253147	0.22	0.589	1.00943e-11	Crlf3											1.77699e-11
	1.58865e-19	-0.263446	0.065	0.273	2.16136e-15	Mpp1			2.67576e-13	-0.360436	0.105	0.389	3.64037e-09	Traf3ip3			1.73452e-09	-0.592361	0.161	0.526	2.35982e-05	Tap2			1.63471e-08	-0.389889	0.121	0.425	0.000222403	Rhof			1.17234e-15	-0.284836	0.253	0.642	1.59497e-11	Cap1											1.98031e-11
	1.65222e-19	-0.307124	0.194	0.527	2.24784e-15	Rab1b			2.82809e-13	-0.347497	0.811	0.987	3.84762e-09	Hspa8			1.8372e-09	-0.51291	0.019	0.184	2.49951e-05	Wdr45b			1.78935e-08	-0.315526	0.083	0.35	0.000243441	Keap1			1.23028e-15	-0.32646	0.247	0.619	1.67379e-11	Zap70											2.15384e-11
	1.70537e-19	-0.356633	0.106	0.351	2.32015e-15	Ms4a4c			4.71216e-13	-0.413223	0.177	0.509	6.4109e-09	Arf4			1.99545e-09	-0.545225	0.055	0.289	2.71481e-05	Gm11808			2.11627e-08	-0.487268	0.17	0.5	0.000287919	Tapbpl			1.99806e-15	-0.33856	0.457	0.875	2.71836e-11	Tmbim6											2.1765e-11
	2.39242e-19	-0.335273	0.429	0.821	3.25489e-15	Junb			5.00262e-13	-0.386041	0.314	0.731	6.80606e-09	Dazap2			2.02979e-09	-0.468618	0.019	0.184	2.76152e-05	Eloa			2.17511e-08	-0.305981	0.102	0.392	0.000295924	Got2			2.30389e-15	-0.318832	0.37	0.826	3.13444e-11	Atp5md											2.76336e-11
	2.87595e-19	-0.436173	0.224	0.536	3.91273e-15	Jun			5.2767e-13	-0.420846	0.578	0.927	7.17896e-09	Lat			2.08577e-09	-0.60524	0.139	0.474	2.83768e-05	Tsc22d4			2.38105e-08	-0.379611	0.073	0.325	0.000323942	Apeh			2.49895e-15	-0.391313	0.223	0.528	3.39983e-11	Cd8a											2.76692e-11
	4.83726e-19	-0.282558	0.271	0.671	6.58109e-15	Capza1			6.19462e-13	-0.372206	0.334	0.774	8.42779e-09	Ndufa3			2.24061e-09	-0.5097	0.05	0.276	3.04835e-05	Paics			2.62345e-08	-0.578415	0.17	0.467	0.000356921	Klrc1			3.24197e-15	-0.255379	0.093	0.332	4.4107e-11	Cox17											3.10998e-11
	5.1691e-19	-0.2665	0.172	0.486	7.03256e-15	Pglyrp2			7.09583e-13	-0.408522	0.474	0.846	9.65388e-09	Lsp1			2.29559e-09	-0.537354	0.028	0.211	3.12315e-05	Lonp2			2.76285e-08	-0.408855	0.058	0.292	0.000375885	Tgtp2			4.99961e-15	-0.289845	0.252	0.615	6.80197e-11	Tsc22d4											3.1161e-11
	5.9247e-19	-0.344059	0.407	0.818	8.06055e-15	Zyx			7.6221e-13	-0.432027	0.419	0.808	1.03699e-08	Itgb2			2.81596e-09	-0.48439	0.017	0.171	3.83111e-05	Hmgxb4			2.82099e-08	-0.376977	0.102	0.383	0.000383795	Trim12c			7.5602e-15	-0.315446	0.378	0.789	1.02857e-10	H2-T22											3.82634e-11
	8.8204e-19	-0.279469	0.082	0.304	1.20002e-14	St3gal6			1.00226e-12	-0.401676	0.212	0.56	1.36358e-08	Cap1			2.8285e-09	-0.328271	0.028	0.211	3.84817e-05	Tars			3.00234e-08	-0.382106	0.277	0.658	0.000408468	Coro1b			9.83861e-15	-0.334657	0.498	0.902	1.33854e-10	mt-Nd3											3.91247e-11
	9.18005e-19	-0.291677	0.159	0.455	1.24895e-14	Mat2a			1.26506e-12	-0.527327	0.105	0.363	1.72111e-08	Lag3			3.01702e-09	-0.326081	0.017	0.171	4.10465e-05	Mthfd1			3.09392e-08	-0.268153	0	0.142	0.000420927	Clip3			9.86844e-15	-0.440212	0.54	0.826	1.3426e-10	Thy1											4.21721e-11
	1.0089e-18	-0.284759	0.21	0.552	1.37261e-14	Lrp10			1.43468e-12	-0.409908	0.259	0.637	1.95188e-08	Vasp			3.17909e-09	-0.588726	0.033	0.224	4.32515e-05	Nolc1			3.67178e-08	-0.418219	0.155	0.467	0.000499546	Tmem173			1.07575e-14	-0.256272	0.893	0.996	1.46355e-10	Coro1a											4.39122e-11
	1.24334e-18	-0.277186	0.88	0.997	1.69156e-14	Rac2			1.64813e-12	-0.33831	0.134	0.432	2.24228e-08	Gm11808			3.26859e-09	-0.792252	0.551	0.816	4.44692e-05	Ms4a4b			3.95366e-08	-0.320786	0.136	0.45	0.000537895	Rasgrp1			1.17685e-14	-0.307119	0.383	0.789	1.60111e-10	Lsp1											6.5357e-11
	1.43399e-18	-0.301256	0.309	0.712	1.95094e-14	Chd3			1.73303e-12	-0.463006	0.102	0.363	2.35779e-08	Pdcd1			3.64473e-09	-0.34482	0.017	0.171	4.95865e-05	Mcfd2			5.02521e-08	-0.32365	0.17	0.5	0.000683679	Gm11808			1.81576e-14	-0.27885	0.16	0.445	2.47034e-10	Btg2											7.17359e-11
	2.63971e-18	-0.324681	0.348	0.74	3.59133e-14	Lsp1			1.94941e-12	-0.350935	0.936	1	2.65217e-08	Actg1			3.79024e-09	-0.484284	0.053	0.276	5.15663e-05	Etfa			6.01937e-08	-0.555471	0.272	0.625	0.000818936	Anxa1			2.94273e-14	-0.298121	0.284	0.668	4.00358e-10	Stat4											8.5577e-11
	3.05346e-18	-0.304141	0.3	0.699	4.15423e-14	Slc9a3r1			2.26241e-12	-0.417586	0.067	0.299	3.078e-08	Gbp2			4.03626e-09	-0.436663	0.033	0.224	5.49133e-05	Ecd			6.35517e-08	-0.276406	0.117	0.408	0.000864621	Adora2a			3.86522e-14	-0.364268	0.221	0.528	5.25863e-10	Trgv2											9.70713e-11
	3.76143e-18	-0.318349	0.921	0.981	5.11743e-14	Actg1			2.31504e-12	-0.406342	0.108	0.376	3.14961e-08	Phf11b			4.15547e-09	-0.541658	0.075	0.329	5.65351e-05	Il21r			6.48165e-08	-0.321983	0.184	0.517	0.000881829	Rasal3			9.7867e-14	-0.252604	0.067	0.26	1.33148e-09	Ppp1r15a											9.94407e-11
	4.40082e-18	-0.270194	0.048	0.223	5.98732e-14	Tnfsf14			2.48299e-12	-0.413533	0.445	0.825	3.37811e-08	Ms4a6b			4.54056e-09	-0.457029	0.025	0.197	6.17744e-05	Mettl16			6.4932e-08	-0.299043	0.102	0.383	0.000883399	Add3			1.20098e-13	-0.308062	0.595	0.936	1.63393e-09	Il2rg											9.98723e-11
	6.20235e-18	-0.286448	0.23	0.571	8.4383e-14	Acap1			3.02962e-12	-0.346829	0.256	0.65	4.1218e-08	Wdr1			4.55256e-09	-0.53544	0.064	0.303	6.19376e-05	Slc1a5			6.66118e-08	-0.337845	0.092	0.358	0.000906253	Akirin1			1.21574e-13	-0.370579	0.247	0.551	1.65401e-09	Lgals1											1.00342e-10
	6.82653e-18	-0.337531	0.294	0.655	9.28749e-14	Trgv2			6.92633e-12	-0.321408	0.215	0.568	9.42327e-08	Tsc22d4			4.68303e-09	-0.613242	0.064	0.303	6.37126e-05	Fkbp4											1.36772e-13	-0.25258	0.189	0.502	1.86079e-09	Bax											1.3368e-10
	1.17102e-17	-0.25656	0.244	0.602	1.59317e-13	Zap70			1.08219e-11	-0.2956	0.843	0.979	1.47231e-07	Rac2			4.71079e-09	-0.360778	0.014	0.158	6.40902e-05	Bcl2l12											1.79036e-13	-0.289025	0.665	0.962	2.43579e-09	Snrpg											1.98642e-10
	2.63762e-17	-0.279675	0.185	0.486	3.58848e-13	Eomes			1.0993e-11	-0.337584	0.235	0.594	1.4956e-07	Cd247			5.0612e-09	-0.471972	0.014	0.158	6.88577e-05	Katnb1											2.01539e-13	-0.317491	0.686	0.943	2.74193e-09	Ctsw											2.06158e-10
	5.49605e-17	-0.267439	0.755	0.959	7.47738e-13	Cd3e			1.39626e-11	-0.400266	0.148	0.436	1.89961e-07	Ctsa			5.06919e-09	-0.575298	0.183	0.539	6.89663e-05	Ppp1r12a			Index	Name	P-value	Adjusted p-value	Odds Ratio	Combined score			4.81122e-13	-0.282756	0.26	0.596	6.54566e-09	Cd48											2.15513e-10
	8.7918e-17	-0.283944	0.177	0.464	1.19612e-12	Mob3a			1.40801e-11	-0.340883	0.16	0.466	1.9156e-07	Ripor2			5.34053e-09	-0.39617	0.014	0.158	7.26579e-05	Smad2			1	Natural killer cell mediated cytotoxicity	0.000002105	0.0006377	15.89	207.70			5.00924e-13	-0.250461	0.189	0.494	6.81508e-09	Tapbpl											2.26659e-10
	9.02899e-17	-0.304155	0.51	0.906	1.22839e-12	Atp5j2			1.50878e-11	-0.291104	0.154	0.457	2.05269e-07	Idh3b			6.57377e-09	-0.541719	0.075	0.329	8.94361e-05	Il27ra			2	Phenylalanine, tyrosine and tryptophan biosynthesis	0.02532	0.1534	39.06	143.60			7.97797e-13	-0.326605	0.05	0.211	1.0854e-08	Id3											2.40114e-10
	1.31789e-16	-0.325415	0.541	0.903	1.79299e-12	Cox7c			1.64249e-11	-0.334519	0.215	0.556	2.2346e-07	Lrp10			6.86428e-09	-0.404804	0.053	0.276	9.33886e-05	Sharpin			3	Th1 and Th2 cell differentiation	0.0001739	0.007528	14.37	124.38			1.58344e-12	-0.344511	0.409	0.785	2.15426e-08	Cotl1											2.42804e-10
	1.58016e-16	-0.30443	0.131	0.376	2.14981e-12	Slamf7			1.64916e-11	-0.344649	0.212	0.551	2.24368e-07	Rab8a			7.65646e-09	-0.412116	0.039	0.237	0.000104166	Irgm1			4	Platelet activation	0.00004995	0.007568	12.50	123.81			3.19059e-12	-0.297965	0.649	0.951	4.3408e-08	Lck											2.69033e-10
	1.99645e-16	-0.329065	0.433	0.812	2.71617e-12	Ifi47			1.79079e-11	-0.367842	0.41	0.799	2.43637e-07	Tpm3			7.80576e-09	-0.542498	0.011	0.145	0.000106197	Hmgxb3			5	Antigen processing and presentation	0.0001982	0.007507	13.89	118.42			4.38147e-12	-0.269859	0.242	0.54	5.961e-08	Jun											3.2838e-10
	4.85905e-16	-0.259388	0.258	0.599	6.61074e-12	Tsc22d4			2.07995e-11	-0.410527	0.413	0.803	2.82977e-07	Myh9			7.95393e-09	-0.276407	0.011	0.145	0.000108213	Pold3											4.73847e-12	-0.272935	0.585	0.921	6.44668e-08	Cox7c											3.90951e-10
	5.19327e-16	-0.270013	0.24	0.571	7.06545e-12	Hopx			2.14254e-11	-0.34815	0.355	0.752	2.91493e-07	H2-T22			8.04296e-09	-0.401419	0.03	0.211	0.000109424	Bri3bp											6.44293e-12	-0.272891	0.421	0.785	8.7656e-08	Cd47											4.43648e-10
	5.29449e-16	-0.258201	0.274	0.627	7.20315e-12	Sept6			2.19189e-11	-0.415109	0.387	0.778	2.98207e-07	Sp100			8.10484e-09	-0.294796	0.011	0.145	0.000110266	Pycrl											8.7311e-12	-0.516307	0.087	0.264	1.18787e-07	Ifi27l2a											5.67311e-10
	1.06007e-15	-0.329209	0.744	0.953	1.44222e-11	Crip1			2.29758e-11	-0.293501	0.18	0.509	3.12586e-07	Lfng			8.25852e-09	-0.378623	0.011	0.145	0.000112357	Mov10											1.18323e-11	-0.286946	0.704	0.943	1.60979e-07	Arpc1b											6.12051e-10
	1.50296e-15	-0.313174	0.434	0.818	2.04478e-11	Itgb2			2.86286e-11	-0.331246	0.151	0.444	3.89492e-07	Bax			8.25852e-09	-0.431986	0.011	0.145	0.000112357	Atg16l2											1.7219e-11	-0.256057	0.242	0.536	2.34264e-07	Zfp36											6.43201e-10
	2.40356e-15	-0.273448	0.274	0.614	3.27004e-11	Ezr			2.98883e-11	-0.372283	0.253	0.594	4.06631e-07	Slc9a3r1			8.60072e-09	-0.355538	0.022	0.184	0.000117013	Gpatch4											1.9836e-11	-0.26753	0.266	0.589	2.69869e-07	Ifi27											6.89119e-10
	2.88893e-15	-0.293174	0.387	0.771	3.93039e-11	H2-T22			3.84993e-11	-0.367196	0.093	0.333	5.23783e-07	Zfp36			8.73606e-09	-0.386466	0.022	0.184	0.000118854	Akr7a5											5.28857e-11	-0.2542	0.804	0.977	7.19511e-07	Arhgdib											7.05161e-10
	2.97463e-15	-0.323151	0.66	0.934	4.04698e-11	Ctsw			3.86736e-11	-0.302623	0.224	0.568	5.26154e-07	Eomes			9.07369e-09	-0.738298	0.263	0.645	0.000123448	mt-Nd3											6.64907e-11	-0.253045	0.38	0.732	9.04606e-07	Ccnd3											7.22744e-10
	4.31301e-15	-0.293982	0.384	0.765	5.86785e-11	Ccnd3			4.66381e-11	-0.311824	0.157	0.449	6.34511e-07	Sdha			9.79943e-09	-0.503852	0.072	0.316	0.000133321	Rsrc2											9.37978e-11	-0.26873	0.809	0.955	1.27612e-06	Crip1											7.29823e-10
	6.96589e-15	-0.260236	0.31	0.665	9.47709e-11	Stat4			5.28462e-11	-0.329053	0.215	0.551	7.18973e-07	Ctsb			1.00342e-08	-0.495902	0.089	0.355	0.000136515	Utrn											4.61607e-10	-0.314538	0.423	0.736	6.28016e-06	Stat1											8.04997e-10
	7.57322e-15	-0.250476	0.815	0.987	1.03034e-10	Atp5e			5.59939e-11	-0.28967	0.041	0.226	7.61798e-07	Polr3c			1.07017e-08	-0.292076	0.006	0.118	0.000145596	Cenpm											4.65921e-10	-0.339845	0.468	0.77	6.33885e-06	Vim											8.43015e-10
	7.66559e-15	-0.306265	0.37	0.737	1.0429e-10	Sp100			6.2509e-11	-0.332732	0.221	0.56	8.50435e-07	Ezr			1.08262e-08	-0.270956	0.003	0.105	0.000147291	Inka1											5.03388e-10	-0.258957	0.457	0.834	6.8486e-06	Msn											9.36291e-10
	1.06156e-14	-0.251489	0.22	0.52	1.44425e-10	Romo1			6.87025e-11	-0.320302	0.067	0.282	9.34697e-07	Ifit1bl1			1.08262e-08	-0.408031	0.003	0.105	0.000147291	Fam53c											6.58045e-10	-0.296963	0.095	0.268	8.9527e-06	Klra3											9.69073e-10
	1.18167e-14	-0.297384	0.295	0.599	1.60766e-10	Vim			6.94571e-11	-0.256434	0.98	1	9.44964e-07	Rps27			1.11144e-08	-0.328821	0.008	0.132	0.000151211	Fbxo42											1.35282e-08	-0.250987	0.588	0.891	0.000184051	Ywhaz											1.01032e-09
	1.31963e-14	-0.323739	0.303	0.624	1.79536e-10	Pim2			6.95725e-11	-0.309576	0.183	0.504	9.46535e-07	Rnf166			1.11144e-08	-0.464294	0.008	0.132	0.000151211	Gnptab											1.58412e-08	-0.327246	0.085	0.23	0.00021552	Cd8b1											1.06669e-09
	1.35352e-14	-0.294474	0.445	0.846	1.84146e-10	Pdia3			7.12952e-11	-0.413216	0.096	0.325	9.69972e-07	Cox17			1.13384e-08	-0.269671	0.008	0.132	0.000154259	Timeless											3.79129e-08	-0.301273	0.237	0.449	0.000515805	Klrc1											1.38356e-09
	1.36838e-14	-0.252782	0.188	0.464	1.86168e-10	P4hb			7.1392e-11	-0.402625	0.125	0.38	9.71288e-07	Zbp1			1.17996e-08	-0.38309	0.008	0.132	0.000160534	Dym																											1.57871e-09
	1.3978e-14	-0.29023	0.447	0.831	1.9017e-10	Cd47			7.6392e-11	-0.254797	0.256	0.632	1.03931e-06	Csnk2b			1.2037e-08	-0.263912	0.008	0.132	0.000163764	Rnf25																											1.62499e-09
	1.62574e-14	-0.257894	0.21	0.492	2.21182e-10	Btg2			7.91394e-11	-0.748838	0.015	0.158	1.07669e-06	Trav19			1.24507e-08	-0.341973	0.006	0.118	0.000169392	Nop2																											1.63068e-09
	1.99861e-14	-0.285845	0.609	0.937	2.71911e-10	Cnn2			9.2441e-11	-0.315432	0.209	0.547	1.25766e-06	Il10ra			1.3595e-08	-0.463278	0.078	0.329	0.00018496	Kif5b											Index	Name	P-value	Adjusted p-value	Odds Ratio	Combined score											1.73481e-09
	2.0607e-14	-0.266655	0.436	0.859	2.80358e-10	Ubl5			9.44673e-11	-0.395598	0.323	0.675	1.28523e-06	Cd48			1.40848e-08	-0.600879	0.047	0.25	0.000191623	Tiprl											1	Primary immunodeficiency	0.0005266	0.00003191	31.21	451.21											1.81525e-09
	4.62928e-14	-0.253826	0.108	0.31	6.29814e-10	Rbm38			1.00305e-10	-0.271459	0.157	0.453	1.36466e-06	Rps6ka1			1.44762e-08	-0.279949	0.006	0.118	0.000196949	Fam118b											2	Inflammatory bowel disease (IBD)	0.000244	0.00002465	22.85	347.95											1.91205e-09
	5.28369e-14	-0.290817	0.373	0.749	7.18846e-10	Cd82			1.09613e-10	-0.298166	0.206	0.538	1.49129e-06	Sept6			1.46934e-08	-0.591256	0.053	0.263	0.000199904	Ccny											3	Th1 and Th2 cell differentiation	0.000119	0.00003607	18.08	288.28											2.01317e-09
	6.21254e-14	-0.252726	0.469	0.865	8.45216e-10	Ppp1r18			1.31095e-10	-0.306371	0.026	0.188	1.78354e-06	Rnaset2b			1.52356e-08	-0.322337	0.019	0.171	0.000207281	Prps2											4	Th17 cell differentiation	0.0003565	0.00002700	15.42	228.97											2.05179e-09
	7.5836e-14	-0.283696	0.079	0.254	1.03175e-09	Armc7			1.31631e-10	-0.388355	0.497	0.855	1.79084e-06	Il2rg			1.52356e-08	-0.386006	0.019	0.171	0.000207281	Setd7											5	Apoptosis	0.0002182	0.00003306	12.75	195.56											2.24895e-09
	1.03032e-13	-0.63106	0.443	0.655	1.40175e-09	Ly6c2			1.42414e-10	-0.26458	0.244	0.615	1.93755e-06	Capza1			1.8175e-08	-0.365104	0.019	0.171	0.000247271	Gskip											6	Antigen processing and presentation	0.000003020	0.0001525	14.98	190.41											2.26814e-09
	1.06845e-13	-0.308739	0.503	0.868	1.45363e-09	Tmbim6			1.46797e-10	-0.271067	0.192	0.513	1.99717e-06	Dbnl			2.16314e-08	-0.395932	0.053	0.263	0.000294295	Ilf2																											2.37497e-09
	1.17297e-13	-0.265013	0.443	0.831	1.59582e-09	Sec61g			1.60963e-10	-0.274656	0.895	0.991	2.1899e-06	Rps28			2.16584e-08	-0.543956	0.08	0.329	0.000294662	Eif4g1																											2.51047e-09
	1.45992e-13	-0.264894	0.346	0.699	1.98623e-09	Pkm			1.65141e-10	-0.26439	0.968	0.991	2.24674e-06	Rps29			2.17759e-08	-0.474431	0.033	0.211	0.000296261	Chst12																											2.54335e-09
	7.40614e-13	-0.308416	0.595	0.918	1.00761e-08	Lcp1			1.7739e-10	-0.318825	0.061	0.261	2.41339e-06	Mllt3			2.36989e-08	-0.500958	0.017	0.158	0.000322423	Sap30bp																											2.58761e-09
	9.43157e-13	-0.286983	0.118	0.317	1.28317e-08	Izumo1r			1.85624e-10	-1.63394	0.081	0.261	2.52541e-06	Trbv13-1			2.63818e-08	-0.594914	0.039	0.224	0.000358924	Zup1																											2.82329e-09
	1.56133e-12	-0.279025	0.64	0.909	2.12419e-08	Sept1			1.95992e-10	-0.361968	0.084	0.303	2.66647e-06	Myo1g			2.99144e-08	-0.25237	0.017	0.158	0.000406985	Cd320																											3.36767e-09
	2.95015e-12	-0.25112	0.628	0.925	4.01368e-08	Cdc42			2.06337e-10	-0.258706	0.076	0.295	2.80721e-06	Tmem123			2.99144e-08	-0.323449	0.017	0.158	0.000406985	Sertad1																											3.38321e-09
	3.25427e-12	-0.271249	0.508	0.84	4.42743e-08	Sell			2.64302e-10	-0.308068	0.203	0.517	3.59583e-06	Vcp			3.09849e-08	-0.400084	0.053	0.263	0.000421549	Bin1																											3.4793e-09
	5.97484e-11	-0.25856	0.499	0.846	8.12877e-07	Tpm3			3.57056e-10	-0.327134	0.334	0.697	4.85775e-06	Rinl			3.19837e-08	-0.377559	0.039	0.224	0.000435138	Mak16																											3.51659e-09
	7.82376e-11	-0.281618	0.603	0.887	1.06442e-06	Anxa2			3.97e-10	-0.279148	0.378	0.782	5.40119e-06	Sec61g			3.28127e-08	-0.423452	0.039	0.224	0.000446417	Mrpl37																											3.71977e-09
	1.4283e-10	-0.291232	0.424	0.665	1.9432e-06	Klrc1			4.20544e-10	-0.286834	0.073	0.282	5.7215e-06	Becn1			3.35367e-08	-0.478014	0.069	0.303	0.000456266	Tm9sf3																											3.94946e-09
	6.61952e-10	-0.354317	0.265	0.486	9.00586e-06	Lgals1			5.03016e-10	-0.320234	0.302	0.658	6.84354e-06	Ikzf3			3.35368e-08	-0.479777	0.044	0.237	0.000456268	Psmc4																											4.01108e-09
	1.44699e-08	-0.308986	0.069	0.185	0.000196863	Trbv13-2			6.04011e-10	-0.314422	0.119	0.363	8.21757e-06	Myl12b			3.55268e-08	-0.76321	0.208	0.553	0.000483342	Sp100																											4.62139e-09
									6.5332e-10	-0.460305	0.038	0.201	8.88842e-06	S1pr1			3.74413e-08	-0.611423	0.03	0.197	0.000509389	Herc6																											4.68101e-09
									6.65227e-10	-0.319872	0.148	0.415	9.05041e-06	Psmc3			3.90264e-08	-0.617403	0.03	0.197	0.000530954	Pou2f2																											5.0564e-09
									7.16837e-10	-0.320631	0.073	0.274	9.75256e-06	Pdlim2			4.06765e-08	-0.473221	0.03	0.197	0.000553403	Colgalt1																											5.18397e-09
									7.3184e-10	-0.297541	0.055	0.239	9.95668e-06	Hmga1			4.15244e-08	-0.34174	0.058	0.276	0.00056494	Mrps17																											5.3959e-09
									7.39014e-10	-0.304413	0.035	0.197	1.00543e-05	Apol7e			4.43832e-08	-0.495912	0.089	0.342	0.000603834	Rnf138																											5.717e-09
									8.16968e-10	-0.252117	0.029	0.184	1.11149e-05	Pacsin1			4.66798e-08	-0.381131	0.03	0.197	0.000635078	Mrpl27																											5.72642e-09
									8.32923e-10	-0.322538	0.456	0.863	1.13319e-05	Ywhaz			4.69208e-08	-0.492785	0.055	0.263	0.000638358	Tbl1xr1																											5.84847e-09
									1.06951e-09	-0.325992	0.169	0.444	1.45507e-05	Psmd8			4.86425e-08	-0.331273	0.03	0.197	0.000661781	Aars																											5.91455e-09
									1.1552e-09	-0.267771	0.125	0.368	1.57165e-05	Hsbp1			4.97828e-08	-0.452635	0.022	0.171	0.000677296	Washc1																											5.95516e-09
									1.16624e-09	-0.302572	0.044	0.214	1.58667e-05	Cybc1			5.12795e-08	-0.281908	0.014	0.145	0.000697658	Scd2																											6.22036e-09
									1.19458e-09	-0.302306	0.026	0.175	1.62523e-05	Hypk			5.12795e-08	-0.366663	0.014	0.145	0.000697658	Rad9a																											6.23343e-09
									1.20672e-09	-0.320434	0.116	0.355	1.64174e-05	Slamf7			5.2172e-08	-0.349135	0.014	0.145	0.0007098	Kat2a																											6.3678e-09
									1.31783e-09	-0.263054	0.015	0.145	1.79291e-05	Kremen2			5.32404e-08	-0.384007	0.044	0.237	0.000724336	Supt16																											6.42873e-09
									1.63142e-09	-0.286604	0.113	0.346	2.21955e-05	Tspan3			5.40024e-08	-0.299929	0.014	0.145	0.000734702	Actr1b																											6.61371e-09
									1.69648e-09	-0.253207	0.145	0.41	2.30806e-05	P4hb			5.42754e-08	-0.352559	0.03	0.197	0.000738417	1700037H04Rik																											6.67234e-09
									1.83275e-09	-0.273572	0.119	0.355	2.49345e-05	Il21r			5.70257e-08	-0.415083	0.108	0.382	0.000775835	Arf4																											7.40314e-09
									1.97755e-09	-0.299878	0.105	0.329	2.69046e-05	Psmd13			5.96899e-08	-0.361231	0.022	0.171	0.000812081	Ahsa2																											7.64962e-09
									2.19058e-09	-0.257622	0.27	0.628	2.98028e-05	Ifi203			6.1442e-08	-0.646174	0.102	0.355	0.000835918	Thrap3																											8.08019e-09
									2.39975e-09	-0.379248	0.07	0.261	3.26486e-05	Tbx21			6.90834e-08	-0.67995	0.127	0.408	0.00093988	Txk																											8.72839e-09
									2.48329e-09	-0.316955	0.055	0.231	3.37851e-05	Pigt			7.02442e-08	-0.583769	0.036	0.211	0.000955672	Inpp4b																											8.74031e-09
									2.52943e-09	-0.424093	0.384	0.684	3.4413e-05	Lgals1			7.14957e-08	-0.278507	0.022	0.171	0.000972699	Por																											8.76631e-09
									2.61208e-09	-0.284874	0.087	0.291	3.55374e-05	Sar1b			7.16968e-08	-0.45208	0.011	0.132	0.000975435	Ripor1																											8.85339e-09
									2.83501e-09	-0.336185	0.453	0.803	3.85703e-05	Gzmk																																			9.93388e-09
									3.18753e-09	-0.327286	0.547	0.885	4.33664e-05	Gimap7																																			1.00619e-08
									3.22057e-09	-0.250716	0.233	0.568	4.38159e-05	Capns1																																			1.01417e-08
									3.5572e-09	-0.252556	0.096	0.316	4.83958e-05	Pglyrp2																																			1.20148e-08
									3.63583e-09	-0.290107	0.369	0.752	4.94655e-05	Tbc1d10c																																			1.29888e-08
									3.75332e-09	-0.293178	0.041	0.201	5.1064e-05	Pqlc3																																			1.56629e-08
									3.82591e-09	-0.340191	0.203	0.487	5.20515e-05	Btg2																																			1.66913e-08
									3.84331e-09	-0.26953	0.102	0.321	5.22882e-05	Wbp2																																			1.73023e-08
									3.8633e-09	-0.334764	0.523	0.893	5.25602e-05	S100a11																																			1.7562e-08
									3.86758e-09	-0.256661	0.142	0.402	5.26184e-05	Grap2																																			1.80826e-08
									3.98053e-09	-0.287924	0.047	0.214	5.41551e-05	Eed																																			2.35438e-08
									4.11591e-09	-0.276945	0.093	0.303	5.5997e-05	Psmc4																																			2.58058e-08
									4.28066e-09	-0.256267	0.116	0.346	5.82384e-05	Syngr2																																			2.59373e-08
									5.221e-09	-0.270813	0.076	0.269	7.10317e-05	Rpa1																																			2.73217e-08
									5.27012e-09	-0.319264	0.131	0.363	7.17e-05	Psma5																																			3.47152e-08
									5.39558e-09	-0.274401	0.209	0.5	7.34069e-05	Tax1bp1																																			4.04874e-08
									5.48917e-09	-0.705982	0.169	0.372	7.46802e-05	Trgv2																																			4.10084e-08
									5.59927e-09	-0.304822	0.023	0.158	7.6178e-05	Ifit3																																			4.34231e-08
									5.94585e-09	-0.274433	0.032	0.179	8.08933e-05	Cdc25b																																			4.36919e-08
									5.94689e-09	-0.277835	0.131	0.372	8.09075e-05	Sms																																			4.58195e-08
									5.98253e-09	-0.289053	0.218	0.521	8.13924e-05	Ndufb1-ps																																			4.7464e-08
									6.51805e-09	-0.254831	0.137	0.38	8.86781e-05	Vgll4																																			5.09166e-08
									7.06541e-09	-0.254082	0.09	0.295	9.61249e-05	Irf9																																			5.21857e-08
									7.82969e-09	-0.312717	0.677	0.91	0.000106523	Ucp2																																			5.52501e-08
									7.92553e-09	-0.281796	0.044	0.201	0.000107827	Eftud2																																			5.70971e-08
									8.01157e-09	-0.279511	0.16	0.419	0.000108997	Ifitm10																																			6.08771e-08
									8.04583e-09	-0.272288	0.299	0.628	0.000109463	Sh2d1a																																			6.7485e-08
									8.08981e-09	-0.315807	0.07	0.252	0.000110062	Sike1																																			7.03699e-08
									9.70747e-09	-0.277162	0.186	0.457	0.00013207	Xrn2
									1.02218e-08	-0.288668	0.026	0.162	0.000139068	Arl5c
									1.10664e-08	-0.253457	0.203	0.483	0.000150558	Cdc37
									1.3165e-08	-0.273783	0.541	0.885	0.00017911	Cdc42
									1.3238e-08	-0.292381	0.029	0.167	0.000180104	Slc27a4
									1.58457e-08	-0.256203	0.172	0.432	0.000215581	Adipor1
									1.69581e-08	-0.254122	0.297	0.624	0.000230714	Ppp1r12a
									1.70185e-08	-0.254864	0.308	0.65	0.000231537	Tubb5
									1.81857e-08	-0.323261	0.11	0.316	0.000247416	Rasgrp2
									2.00244e-08	-0.321664	0.14	0.368	0.000272432	Igtp
									2.5441e-08	-0.265136	0.044	0.192	0.000346124	Atp6v1h
									2.70047e-08	-0.304159	0.369	0.705	0.0003674	Arl6ip5
									2.80763e-08	-0.255766	0.253	0.564	0.000381978	Sec62
									3.00537e-08	-0.259716	0.047	0.201	0.00040888	Rnf14
									3.09621e-08	-0.359024	0.145	0.376	0.00042124	Ier5
									3.15866e-08	-0.32134	0.113	0.316	0.000429736	Gm12216
									3.35395e-08	-0.276901	0.105	0.308	0.000456305	Casp1
									3.47049e-08	-0.305299	0.099	0.295	0.00047216	Irf7
									3.93523e-08	-0.297824	0.108	0.312	0.000535388	Icam1
									4.43828e-08	-0.299517	0.055	0.214	0.000603828	Ifi213
									4.60514e-08	-0.282326	0.035	0.171	0.000626529	Lamb3
									4.74845e-08	-0.280137	0.087	0.274	0.000646027	Phf1
									4.77445e-08	-0.280312	0.172	0.419	0.000649565	Ccr5
									4.81673e-08	-0.27404	0.058	0.218	0.000655317	Derl2
									5.10967e-08	-0.256153	0.087	0.274	0.000695171	Tm9sf2
									5.1097e-08	-0.278156	0.407	0.756	0.000695175	B4galnt1
									5.48196e-08	-0.397057	0.43	0.769	0.000745821	Itga4
									5.55135e-08	-0.274545	0.064	0.231	0.000755261	Ddx54
									5.83607e-08	-0.461211	0.259	0.496	0.000793997	Klf2
									6.35353e-08	-0.256961	0.058	0.218	0.000864398	Fam133b
									KEGG MOUSE 2019
									Index	Name	P-value	Adjusted p-value	Odds Ratio	Combined score
									1	Primary immunodeficiency	0.00002291	0.0006311	14.47	154.57
									2	Leukocyte transendothelial migration	0.0001637	0.00002480	9.06	141.53
									3	T cell receptor signaling pathway	0.0005603	0.00005659	9.28	133.62
									4	Epstein-Barr virus infection	4.832e-05	0.00001464	6.37	107.28
									5	Proteasome	0.00007708	0.001460	11.32	107.23
									6	Natural killer cell mediated cytotoxicity	0.000002085	0.0001580	7.94	103.92
									7	Th17 cell differentiation	0.000006328	0.0003195	8.17	97.80
									8	Th1 and Th2 cell differentiation	0.00002058	0.0006930	8.38	90.44
[truncated: 60 more columns]
